# Supplementary material for: (Z)-3-(1-Hy­droxy-3-oxobut-1-en­yl)-6-nitro-2H-chromen-2-one
Source: Acta Crystallogr Sect E Struct Rep Online. 2013 Jan 23;69(Pt 2):o284. doi: 10.1107/S1600536812051872 (PMC3569810; doi:10.1107/S1600536812051872)
Supplement: Supplementary file 1 [file e-69-0o284-sup1.cif]

##############################################################################
#                                                                            #
# This CIF contains the data in a paper accepted for publication in          #
# Acta Crystallographica Section E. It conforms to the requirements of       #
# Notes for Authors for Acta Crystallographica Section E, and has been       #
# peer reviewed under the auspices of the IUCr Commission on Journals.       #
#                                                                            #
# Full details of the Crystallographic Information File format               #
# are given in the paper "The Crystallographic Information File (CIF):       #
# a New Standard Archive File for Crystallography" by S. R. Hall, F. H.      #
# Allen and I. D. Brown [Acta Cryst. (1991), A47, 655-685].                  #
#                                                                            #
# The current version of the core CIF dictionary is obtainable from          #
# ftp://ftp.iucr.org/pub/cif_core.dic.                                       #
#                                                                            #
# Software is freely available for graphical display of the structure(s)     #
# in this CIF. For information consult the CIF software page                 #
# http://www.iucr.org/resources/cif/software.                                #
#                                                                            #
# This file may be used for bona fide research purposes within the           #
# scientific community so long as proper attribution is given to the journal # 
# article from which it was obtained.                                        #
#                                                                            #
##############################################################################
data_I
_audit_creation_method     SHELXL-97
_chemical_name_systematic
;
(<i>Z</i>)-3-(1-Hydroxy-3-oxobut-1-enyl)-6-nitro-2<i>H</i>-chromen-2-one
;
_chemical_name_common     ?
_chemical_formula_moiety     'C13 H9 N O6'
_chemical_formula_sum     'C13 H9 N O6'
_chemical_formula_iupac     'C13 H9 N O6'
_chemical_formula_weight     275.21
_chemical_melting_point     ?
_symmetry_cell_setting     triclinic
_symmetry_space_group_name_H-M     'P -1'
_symmetry_space_group_name_Hall     '-P 1'
loop_
    _symmetry_equiv_pos_as_xyz
    'x, y, z'
    '-x, -y, -z'
_cell_length_a     7.4591(13)
_cell_length_b     8.2178(19)
_cell_length_c     10.0087(18)
_cell_angle_alpha     85.202(17)
_cell_angle_beta     77.346(15)
_cell_angle_gamma     89.278(17)
_cell_volume     596.5(2)
_cell_formula_units_Z     2
_cell_measurement_reflns_used     2257
_cell_measurement_theta_min     3.1006
_cell_measurement_theta_max     29.1142
_cell_measurement_temperature     293(2)
_exptl_crystal_description     'plate'
_exptl_crystal_colour     'colorless'
_exptl_crystal_size_max     0.4
_exptl_crystal_size_mid     0.32
_exptl_crystal_size_min     0.2
_exptl_crystal_density_diffrn     1.532
_exptl_crystal_density_meas     ?
_exptl_crystal_density_method     'not measured'
_exptl_crystal_F_000     284
_exptl_absorpt_coefficient_mu     0.124
_exptl_absorpt_correction_type     multi-scan
_exptl_absorpt_process_details     '(CrysAlis PRO; Oxford Diffraction, 2009)'
_exptl_absorpt_correction_T_min     0.91680
_exptl_absorpt_correction_T_max     1.00000
_exptl_special_details     ?
_diffrn_ambient_temperature     293(2)
_diffrn_radiation_type     MoK\a
_diffrn_radiation_wavelength     0.71073
_diffrn_radiation_source     'fine-focus sealed tube'
_diffrn_radiation_monochromator     graphite
_diffrn_measurement_device_type     'Oxford Diffraction Xcalibur Eos'
_diffrn_measurement_method     '\w scans'
_diffrn_detector_area_resol_mean     15.9821
_diffrn_reflns_number     4789
_diffrn_reflns_av_R_equivalents     0.0332
_diffrn_reflns_av_sigmaI/netI     0.0480
_diffrn_reflns_theta_min     3.11
_diffrn_reflns_theta_max     25.00
_diffrn_reflns_theta_full     25.00
_diffrn_measured_fraction_theta_max     0.998
_diffrn_measured_fraction_theta_full     0.998
_diffrn_reflns_limit_h_min     -8
_diffrn_reflns_limit_h_max     8
_diffrn_reflns_limit_k_min     -9
_diffrn_reflns_limit_k_max     8
_diffrn_reflns_limit_l_min     -11
_diffrn_reflns_limit_l_max     11
_diffrn_standards_number     0
_diffrn_standards_interval_count     ?
_diffrn_standards_interval_time     ?
_diffrn_standards_decay_%     ?
_refine_special_details
;
Refinement of <i>F</i>^2^ against ALL reflections. The weighted <i>R</i>-factor
<i>wR</i> and goodness of fit <i>S</i> are based on <i>F</i>^2^, conventional
<i>R</i>-factors <i>R</i> are based on <i>F</i>, with <i>F</i> set to zero for
negative <i>F</i>^2^. The threshold expression of <i>F</i>^2^ >
\s(<i>F</i>^2^) is used only for calculating <i>R</i>-factors(gt) <i>etc</i>.
and is not relevant to the choice of reflections for refinement.
<i>R</i>-factors based on <i>F</i>^2^ are statistically about twice as large
as those based on <i>F</i>, and <i>R</i>- factors based on ALL data will be
even larger.
;
_reflns_number_total     2093
_reflns_number_gt     1395
_reflns_threshold_expression     I>2\s(I)
_refine_ls_structure_factor_coef     Fsqd
_refine_ls_matrix_type     full
_refine_ls_R_factor_all     0.0750
_refine_ls_R_factor_gt     0.0479
_refine_ls_wR_factor_gt     0.1414
_refine_ls_wR_factor_ref     0.1696
_refine_ls_goodness_of_fit_ref     0.934
_refine_ls_restrained_S_all     0.934
_refine_ls_number_reflns     2093
_refine_ls_number_parameters     183
_refine_ls_number_restraints     0
_refine_ls_hydrogen_treatment     constr
_refine_ls_weighting_scheme     calc
_refine_ls_weighting_details
                 'calc w=1/[\s^2^(Fo^2^)+(0.1000P)^2^] where P=(Fo^2^+2Fc^2^)/3'
_atom_sites_solution_hydrogens     geom
_atom_sites_solution_primary     direct
_atom_sites_solution_secondary     difmap
_refine_ls_shift/su_max     0.000
_refine_ls_shift/su_mean     0.000
_refine_diff_density_max     0.176
_refine_diff_density_min     -0.199
_refine_ls_extinction_method     none
_refine_ls_extinction_coef     ?
loop_
    _atom_type_symbol
    _atom_type_description
    _atom_type_scat_dispersion_real
    _atom_type_scat_dispersion_imag
    _atom_type_scat_source
    'C' 'C' 0.0033 0.0016
                         'International Tables Vol C Tables 4.2.6.8 and 6.1.1.4'
    'H' 'H' 0.0000 0.0000
                         'International Tables Vol C Tables 4.2.6.8 and 6.1.1.4'
    'N' 'N' 0.0061 0.0033
                         'International Tables Vol C Tables 4.2.6.8 and 6.1.1.4'
    'O' 'O' 0.0106 0.0060
                         'International Tables Vol C Tables 4.2.6.8 and 6.1.1.4'
_computing_data_collection     'CrysAlis PRO (Oxford Diffraction, 2009)'
_computing_cell_refinement     'CrysAlis PRO (Oxford Diffraction, 2009)'
_computing_data_reduction     'CrysAlis PRO (Oxford Diffraction, 2009)'
_computing_structure_solution     '<i>SHELXS97</i> (Sheldrick, 2008)'
_computing_structure_refinement     '<i>SHELXL97</i> (Sheldrick, 2008)'
_computing_molecular_graphics     '<i>ORTEP-3 for Windows</i> (Farrugia, 2012)'
_computing_publication_material     '<i>PLATON</i> (Spek, 2009)'
loop_
    _atom_site_type_symbol
    _atom_site_label
    _atom_site_fract_x
    _atom_site_fract_y
    _atom_site_fract_z
    _atom_site_U_iso_or_equiv
    _atom_site_adp_type
    _atom_site_calc_flag
    _atom_site_refinement_flags
    _atom_site_occupancy
    _atom_site_symmetry_multiplicity
    _atom_site_disorder_assembly
    _atom_site_disorder_group
    O O1 0.25449(19) 0.17075(18) 0.16604(16) 0.0422(5) Uani d . 1 1 . .
    C C4 0.5804(3) 0.1391(2) 0.1024(2) 0.0306(5) Uani d . 1 1 . .
    C C2 0.4261(3) 0.3162(2) -0.0432(2) 0.0318(5) Uani d . 1 1 . .
    C C5 0.7376(3) 0.0665(2) 0.1335(2) 0.0350(6) Uani d . 1 1 . .
    H H5 0.8525 0.0887 0.0766 0.042 Uiso calc R 1 1 . .
    C C3 0.5812(3) 0.2510(2) -0.0161(2) 0.0329(5) Uani d . 1 1 . .
    H H3 0.6927 0.2791 -0.0757 0.040 Uiso calc R 1 1 . .
    C C9 0.4119(3) 0.1020(3) 0.1911(2) 0.0337(5) Uani d . 1 1 . .
    O O3 0.6017(2) 0.4703(2) -0.23192(17) 0.0497(5) Uani d . 1 1 . .
    H H3A 0.5984 0.5364 -0.2974 0.075 Uiso calc R 1 1 . .
    O O4 0.4619(3) 0.6406(2) -0.40237(18) 0.0584(6) Uani d . 1 1 . .
    C C11 0.2837(3) 0.4849(3) -0.2152(2) 0.0417(6) Uani d . 1 1 . .
    H H11 0.1660 0.4551 -0.1668 0.050 Uiso calc R 1 1 . .
    C C6 0.7191(3) -0.0382(3) 0.2494(2) 0.0367(6) Uani d . 1 1 . .
    C C8 0.3959(3) -0.0051(3) 0.3076(2) 0.0402(6) Uani d . 1 1 . .
    H H8 0.2815 -0.0284 0.3648 0.048 Uiso calc R 1 1 . .
    O O2 0.1007(2) 0.3272(2) 0.04475(19) 0.0620(6) Uani d . 1 1 . .
    C C10 0.4319(3) 0.4287(2) -0.1671(2) 0.0344(6) Uani d . 1 1 . .
    N N1 0.8848(3) -0.1149(2) 0.2826(2) 0.0474(6) Uani d . 1 1 . .
    C C7 0.5514(3) -0.0762(3) 0.3373(2) 0.0393(6) Uani d . 1 1 . .
    H H7 0.5444 -0.1485 0.4149 0.047 Uiso calc R 1 1 . .
    C C1 0.2494(3) 0.2775(3) 0.0523(2) 0.0394(6) Uani d . 1 1 . .
    O O6 0.8773(3) -0.1692(3) 0.3998(2) 0.0900(8) Uani d . 1 1 . .
    O O5 1.0203(2) -0.1232(2) 0.1907(2) 0.0639(6) Uani d . 1 1 . .
    C C13 0.1405(4) 0.6402(4) -0.3939(3) 0.0728(9) Uani d . 1 1 . .
    H H13A 0.1784 0.6891 -0.4863 0.109 Uiso calc R 1 1 . .
    H H13B 0.0716 0.7180 -0.3369 0.109 Uiso calc R 1 1 . .
    H H13C 0.0651 0.5462 -0.3932 0.109 Uiso calc R 1 1 . .
    C C12 0.3071(4) 0.5893(3) -0.3397(3) 0.0474(6) Uani d . 1 1 . .
loop_
    _atom_site_aniso_label
    _atom_site_aniso_U_11
    _atom_site_aniso_U_22
    _atom_site_aniso_U_33
    _atom_site_aniso_U_12
    _atom_site_aniso_U_13
    _atom_site_aniso_U_23
    O1 0.0340(9) 0.0494(10) 0.0382(10) 0.0047(7) -0.0036(7) 0.0134(7)
    C4 0.0345(12) 0.0279(12) 0.0291(12) -0.0022(8) -0.0071(9) 0.0012(8)
    C2 0.0367(12) 0.0279(12) 0.0297(13) -0.0012(9) -0.0064(10) 0.0017(9)
    C5 0.0315(12) 0.0373(13) 0.0348(13) -0.0012(9) -0.0054(10) 0.0014(10)
    C3 0.0332(12) 0.0324(12) 0.0302(12) -0.0031(9) -0.0022(9) 0.0024(9)
    C9 0.0344(12) 0.0354(12) 0.0308(12) 0.0018(9) -0.0076(9) 0.0013(9)
    O3 0.0494(11) 0.0562(12) 0.0381(11) -0.0036(8) -0.0053(8) 0.0177(8)
    O4 0.0770(13) 0.0554(12) 0.0395(11) -0.0030(9) -0.0123(9) 0.0143(8)
    C11 0.0491(15) 0.0397(14) 0.0365(14) 0.0011(10) -0.0135(11) 0.0062(10)
    C6 0.0406(13) 0.0361(13) 0.0363(13) 0.0046(9) -0.0156(10) -0.0016(9)
    C8 0.0383(13) 0.0486(14) 0.0295(13) -0.0025(10) -0.0022(10) 0.0068(10)
    O2 0.0348(10) 0.0816(14) 0.0625(13) 0.0106(8) -0.0080(8) 0.0261(10)
    C10 0.0436(13) 0.0297(12) 0.0287(12) -0.0019(9) -0.0059(10) 0.0003(9)
    N1 0.0478(13) 0.0527(13) 0.0445(13) 0.0056(9) -0.0198(10) 0.0041(10)
    C7 0.0482(14) 0.0403(13) 0.0283(13) 0.0022(10) -0.0089(10) 0.0049(9)
    C1 0.0409(13) 0.0405(14) 0.0342(13) 0.0030(10) -0.0066(10) 0.0065(10)
    O6 0.0764(15) 0.142(2) 0.0506(13) 0.0326(14) -0.0257(11) 0.0264(13)
    O5 0.0431(11) 0.0806(14) 0.0632(14) 0.0153(9) -0.0091(9) 0.0125(10)
    C13 0.090(2) 0.078(2) 0.0564(19) 0.0096(16) -0.0389(17) 0.0148(15)
    C12 0.0694(18) 0.0401(14) 0.0362(14) 0.0019(12) -0.0209(13) 0.0022(11)
_geom_special_details
;
All e.s.d.'s (except the e.s.d. in the dihedral angle between two l.s. planes)
are estimated using the full covariance matrix. The cell e.s.d.'s are taken
into account individually in the estimation of e.s.d.'s in distances, angles
and torsion angles; correlations between e.s.d.'s in cell parameters are only
used when they are defined by crystal symmetry. An approximate (isotropic)
treatment of cell e.s.d.'s is used for estimating e.s.d.'s involving l.s.
planes.
;
loop_
    _geom_bond_atom_site_label_1
    _geom_bond_atom_site_label_2
    _geom_bond_site_symmetry_2
    _geom_bond_distance
    _geom_bond_publ_flag
    O1 C9 . 1.360(3) ?
    O1 C1 . 1.385(3) ?
    C4 C9 . 1.391(3) ?
    C4 C5 . 1.392(3) ?
    C4 C3 . 1.438(3) ?
    C2 C3 . 1.341(3) ?
    C2 C1 . 1.470(3) ?
    C2 C10 . 1.476(3) ?
    C5 C6 . 1.368(3) ?
    C5 H5 . 0.9300 ?
    C3 H3 . 0.9300 ?
    C9 C8 . 1.385(3) ?
    O3 C10 . 1.325(3) ?
    O3 H3A . 0.8200 ?
    O4 O4 1 0.000(5) ?
    O4 C12 . 1.247(3) ?
    C11 C10 . 1.361(3) ?
    C11 C12 . 1.432(3) ?
    C11 H11 . 0.9300 ?
    C6 C7 . 1.384(3) ?
    C6 N1 . 1.470(3) ?
    C8 C7 . 1.370(3) ?
    C8 H8 . 0.9300 ?
    O2 O2 1 0.0000 ?
    O2 C1 . 1.192(3) ?
    N1 O6 . 1.210(3) ?
    N1 O5 . 1.214(2) ?
    C7 H7 . 0.9300 ?
    C1 O2 1 1.192(3) ?
    C13 C12 . 1.502(4) ?
    C13 H13A . 0.9600 ?
    C13 H13B . 0.9600 ?
    C13 H13C . 0.9600 ?
    C12 O4 1 1.247(3) ?
loop_
    _geom_angle_atom_site_label_1
    _geom_angle_atom_site_label_2
    _geom_angle_atom_site_label_3
    _geom_angle_site_symmetry_1
    _geom_angle_site_symmetry_3
    _geom_angle
    _geom_angle_publ_flag
    C9 O1 C1 . . 123.35(17) ?
    C9 C4 C5 . . 118.4(2) ?
    C9 C4 C3 . . 117.68(19) ?
    C5 C4 C3 . . 123.93(19) ?
    C3 C2 C1 . . 119.73(19) ?
    C3 C2 C10 . . 120.49(19) ?
    C1 C2 C10 . . 119.77(18) ?
    C6 C5 C4 . . 118.5(2) ?
    C6 C5 H5 . . 120.8 ?
    C4 C5 H5 . . 120.8 ?
    C2 C3 C4 . . 121.97(19) ?
    C2 C3 H3 . . 119.0 ?
    C4 C3 H3 . . 119.0 ?
    O1 C9 C8 . . 117.09(19) ?
    O1 C9 C4 . . 120.68(19) ?
    C8 C9 C4 . . 122.2(2) ?
    C10 O3 H3A . . 109.5 ?
    O4 O4 C12 1 . 0(10) ?
    C10 C11 C12 . . 120.7(2) ?
    C10 C11 H11 . . 119.7 ?
    C12 C11 H11 . . 119.7 ?
    C5 C6 C7 . . 123.2(2) ?
    C5 C6 N1 . . 118.6(2) ?
    C7 C6 N1 . . 118.2(2) ?
    C7 C8 C9 . . 119.0(2) ?
    C7 C8 H8 . . 120.5 ?
    C9 C8 H8 . . 120.5 ?
    O2 O2 C1 1 . 0(10) ?
    O3 C10 C11 . . 121.5(2) ?
    O3 C10 C2 . . 112.69(18) ?
    C11 C10 C2 . . 125.8(2) ?
    O6 N1 O5 . . 123.5(2) ?
    O6 N1 C6 . . 118.0(2) ?
    O5 N1 C6 . . 118.4(2) ?
    C8 C7 C6 . . 118.7(2) ?
    C8 C7 H7 . . 120.7 ?
    C6 C7 H7 . . 120.7 ?
    O2 C1 O2 1 . 0.00(18) ?
    O2 C1 O1 1 . 115.3(2) ?
    O2 C1 O1 . . 115.3(2) ?
    O2 C1 C2 1 . 128.1(2) ?
    O2 C1 C2 . . 128.1(2) ?
    O1 C1 C2 . . 116.55(18) ?
    C12 C13 H13A . . 109.5 ?
    C12 C13 H13B . . 109.5 ?
    H13A C13 H13B . . 109.5 ?
    C12 C13 H13C . . 109.5 ?
    H13A C13 H13C . . 109.5 ?
    H13B C13 H13C . . 109.5 ?
    O4 C12 O4 1 . 0.0(2) ?
    O4 C12 C11 1 . 121.4(2) ?
    O4 C12 C11 . . 121.4(2) ?
    O4 C12 C13 1 . 119.6(2) ?
    O4 C12 C13 . . 119.6(2) ?
    C11 C12 C13 . . 119.0(3) ?
loop_
    _geom_torsion_atom_site_label_1
    _geom_torsion_atom_site_label_2
    _geom_torsion_atom_site_label_3
    _geom_torsion_atom_site_label_4
    _geom_torsion_site_symmetry_1
    _geom_torsion_site_symmetry_2
    _geom_torsion_site_symmetry_3
    _geom_torsion_site_symmetry_4
    _geom_torsion
    _geom_torsion_publ_flag
    C9 C4 C5 C6 . . . . 0.2(3) ?
    C3 C4 C5 C6 . . . . 180.0(2) ?
    C1 C2 C3 C4 . . . . 2.1(3) ?
    C10 C2 C3 C4 . . . . -179.02(19) ?
    C9 C4 C3 C2 . . . . -1.2(3) ?
    C5 C4 C3 C2 . . . . 178.94(19) ?
    C1 O1 C9 C8 . . . . -178.8(2) ?
    C1 O1 C9 C4 . . . . 1.2(3) ?
    C5 C4 C9 O1 . . . . 179.40(19) ?
    C3 C4 C9 O1 . . . . -0.4(3) ?
    C5 C4 C9 C8 . . . . -0.6(3) ?
    C3 C4 C9 C8 . . . . 179.6(2) ?
    C4 C5 C6 C7 . . . . 0.3(4) ?
    C4 C5 C6 N1 . . . . -179.93(18) ?
    O1 C9 C8 C7 . . . . -179.48(18) ?
    C4 C9 C8 C7 . . . . 0.5(4) ?
    C12 C11 C10 O3 . . . . 1.0(4) ?
    C12 C11 C10 C2 . . . . -177.7(2) ?
    C3 C2 C10 O3 . . . . -8.2(3) ?
    C1 C2 C10 O3 . . . . 170.69(19) ?
    C3 C2 C10 C11 . . . . 170.6(2) ?
    C1 C2 C10 C11 . . . . -10.5(3) ?
    C5 C6 N1 O6 . . . . 160.0(2) ?
    C7 C6 N1 O6 . . . . -20.2(4) ?
    C5 C6 N1 O5 . . . . -21.4(3) ?
    C7 C6 N1 O5 . . . . 158.3(2) ?
    C9 C8 C7 C6 . . . . 0.0(4) ?
    C5 C6 C7 C8 . . . . -0.4(4) ?
    N1 C6 C7 C8 . . . . 179.8(2) ?
    O2 O2 C1 O1 1 . . . 0.00(3) ?
    O2 O2 C1 C2 1 . . . 0.00(10) ?
    C9 O1 C1 O2 . . . 1 179.87(19) ?
    C9 O1 C1 O2 . . . . 179.87(19) ?
    C9 O1 C1 C2 . . . . -0.4(3) ?
    C3 C2 C1 O2 . . . 1 178.4(2) ?
    C10 C2 C1 O2 . . . 1 -0.5(4) ?
    C3 C2 C1 O2 . . . . 178.4(2) ?
    C10 C2 C1 O2 . . . . -0.5(4) ?
    C3 C2 C1 O1 . . . . -1.2(3) ?
    C10 C2 C1 O1 . . . . 179.84(19) ?
    O4 O4 C12 C11 1 . . . 0.00(14) ?
    O4 O4 C12 C13 1 . . . 0.00(10) ?
    C10 C11 C12 O4 . . . 1 -4.9(4) ?
    C10 C11 C12 O4 . . . . -4.9(4) ?
    C10 C11 C12 C13 . . . . 176.3(2) ?
loop_
    _geom_hbond_atom_site_label_D
    _geom_hbond_atom_site_label_H
    _geom_hbond_atom_site_label_A
    _geom_hbond_site_symmetry_A
    _geom_hbond_distance_DH
    _geom_hbond_distance_HA
    _geom_hbond_distance_DA
    _geom_hbond_angle_DHA
    O3 H3A O4 1 0.82 1.78 2.510(2) 147.3
    C11 H11 O2 1 0.93 2.24 2.870(3) 124.5
    C3 H3 O5 2_755 0.93 2.58 3.308(3) 135.7
    C7 H7 O4 1_546 0.93 2.39 3.304(3) 165.9
_iucr_refine_instructions_details
;
TITL HSP-TV-II-80 in P-1 #2
CELL  0.71073   7.4591   8.2178  10.0087   85.202   77.346   89.278
ZERR     2.00   0.0013   0.0019   0.0018    0.017    0.015    0.017
LATT   1
SFAC  C    H    N    O
UNIT  26   18   2    12
MERG   2
FMAP   2
PLAN   20
EQIV $1 X,Y,Z
EQIV $2 -X+2,-Y,-Z
EQIV $3 X,+Y-1,+Z+1
HTAB O3 O4_$1
HTAB C11 O2_$1
HTAB C3 O5_$2
HTAB C7 O4_$3
OMIT -2 50
ACTA
CONF
BOND $H
L.S.   50
WGHT    0.100000
FVAR       7.80162
MOLE    1
O1    4    0.254620    0.170720    0.166095    11.00000    0.03199    0.04994 =
         0.03768    0.01500   -0.00229    0.00411
C4    1    0.580413    0.139110    0.102193    11.00000    0.03423    0.02683 =
         0.02836    0.00047   -0.00882   -0.00167
C2    1    0.426023    0.315952   -0.042924    11.00000    0.03397    0.02520 =
         0.02965    0.00268   -0.00517   -0.00098
C5    1    0.737682    0.066243    0.133338    11.00000    0.03060    0.03835 =
         0.03440    0.00096   -0.00546   -0.00053
AFIX  43
H5    2    0.852660    0.088136    0.076450    11.00000   -1.20000
AFIX   0
C3    1    0.581232    0.251249   -0.016230    11.00000    0.03213    0.03044 =
         0.03030    0.00361   -0.00083   -0.00327
AFIX  43
H3    2    0.692614    0.279554   -0.075854    11.00000   -1.20000
AFIX   0
C9    1    0.411998    0.101585    0.191018    11.00000    0.03362    0.03332 =
         0.02782    0.00084   -0.00695    0.00246
O3    4    0.601420    0.470508   -0.231815    11.00000    0.04871    0.05518 =
         0.03548    0.01816   -0.00535   -0.00266
AFIX 147
H3A   2    0.598049    0.537094   -0.296965    11.00000   -1.50000
AFIX   0
O4    4    0.462246    0.640816   -0.402488    11.00000    0.07455    0.05403 =
         0.03844    0.01437   -0.01060   -0.00345
C11   1    0.283354    0.484174   -0.215580    11.00000    0.04945    0.03891 =
         0.03367    0.00570   -0.01452   -0.00127
AFIX  43
H11   2    0.165623    0.453258   -0.167957    11.00000   -1.20000
AFIX   0
C6    1    0.719130   -0.038348    0.249614    11.00000    0.03863    0.03448 =
         0.03480   -0.00025   -0.01516    0.00395
C8    1    0.395521   -0.004843    0.307503    11.00000    0.03654    0.04398 =
         0.03184    0.00763   -0.00133   -0.00185
AFIX  43
H8    2    0.281071   -0.027851    0.364807    11.00000   -1.20000
AFIX   0
O2    4    0.100976    0.327432    0.044786    11.00000    0.03282    0.08016 =
         0.06037    0.02578   -0.00718    0.00997
C10   1    0.431934    0.428493   -0.167255    11.00000    0.04298    0.02890 =
         0.02826    0.00035   -0.00607   -0.00237
N1    3    0.884794   -0.115101    0.282876    11.00000    0.04587    0.04850 =
         0.04884    0.00416   -0.02144    0.00390
C7    1    0.551200   -0.075912    0.337007    11.00000    0.04968    0.03755 =
         0.02516    0.00660   -0.01006    0.00015
AFIX  43
H7    2    0.543984   -0.148274    0.414602    11.00000   -1.20000
AFIX   0
C1    1    0.249074    0.277534    0.052193    11.00000    0.03968    0.03952 =
         0.03473    0.00610   -0.00765    0.00275
O6    4    0.877795   -0.168101    0.400604    11.00000    0.07580    0.13959 =
         0.05013    0.02602   -0.02729    0.03296
O5    4    1.020637   -0.122951    0.190530    11.00000    0.04244    0.07921 =
         0.06206    0.01221   -0.01030    0.01434
C13   1    0.139984    0.639609   -0.393482    11.00000    0.09177    0.08267 =
         0.05255    0.01525   -0.03969    0.01135
AFIX 137
H13A  2    0.176966    0.700324   -0.481309    11.00000   -1.50000
H13B  2    0.062769    0.706303   -0.330377    11.00000   -1.50000
H13C  2    0.073322    0.543704   -0.403175    11.00000   -1.50000
AFIX   0
C12   1    0.307703    0.590180   -0.339483    11.00000    0.06925    0.04118 =
         0.03142    0.00179   -0.02012    0.00481
HKLF 4
REM  HSP-TV-II-80 in P-1 #2
REM R1 =  0.0519 for   1600 Fo > 4sig(Fo)  and  0.1003 for all   2764 data
REM    183 parameters refined using      0 restraints
END
WGHT      0.0612      0.0138
REM Highest difference peak  0.194,  deepest hole -0.233,  1-sigma level  0.045
Q1    1   0.1654  0.4004  0.0780  11.00000  0.05    0.19
Q2    1   0.1378  0.8041 -0.3824  11.00000  0.05    0.16
Q3    1   0.8790 -0.2176  0.3558  11.00000  0.05    0.15
Q4    1   0.4514  0.5665 -0.4844  11.00000  0.05    0.14
Q5    1   0.5104  0.3402  0.0079  11.00000  0.05    0.14
Q6    1   0.4365  0.3886 -0.0795  11.00000  0.05    0.14
Q7    1   0.4781  0.0730  0.1224  11.00000  0.05    0.14
Q8    1   0.7822 -0.0622  0.2538  11.00000  0.05    0.14
Q9    1   0.5360  0.3809 -0.2856  11.00000  0.05    0.14
Q10   1   0.2497  0.1006  0.0596  11.00000  0.05    0.14
Q11   1   0.1323  0.1943  0.2451  11.00000  0.05    0.14
Q12   1   0.6363 -0.0058  0.3237  11.00000  0.05    0.13
Q13   1   0.4917  0.1466  0.1617  11.00000  0.05    0.13
Q14   1   0.3624  0.2988 -0.0142  11.00000  0.05    0.13
Q15   1   0.5000  0.5000  0.0000  10.50000  0.05    0.13
Q16   1   0.1581  0.5744 -0.5101  11.00000  0.05    0.13
Q17   1   0.4781  0.0125  0.3605  11.00000  0.05    0.13
Q18   1   0.8823 -0.0037  0.0546  11.00000  0.05    0.13
Q19   1   0.3507  0.5138 -0.1569  11.00000  0.05    0.13
Q20   1   0.5587  0.0528  0.0024  11.00000  0.05    0.13
;
data_global
_journal_date_recd_electronic     2012-12-17
_journal_date_accepted     2012-12-26
_journal_name_full     'Acta Crystallographica, Section E'
_journal_year     2013
_journal_volume     69
_journal_issue      2
_journal_page_first     o284
_journal_page_last     o284
_journal_paper_category     QO
_journal_paper_doi     10.1107/S1600536812051872
_journal_coeditor_code     SJ5289
_publ_contact_author_name     'Dr. R. Krishna'
_publ_contact_author_address
;
Centre for Bioinformatics
School of Life Sciences
Pondicherry University
Puducherry 605 014
India
and
Department of Chemistry
Pondicherry University
Puducherry 605 014
India
;
_publ_contact_author_email     krishstrucbio@gmail.com
_publ_contact_author_fax     '91 413 2655211'
_publ_contact_author_phone     '91 413 2655580'
_publ_section_title
;
(<i>Z</i>)-3-(1-Hydroxy-3-oxobut-1-enyl)-6-nitro-2<i>H</i>-chromen-2-one
;
loop_
    _publ_author_name
    _publ_author_footnote
    _publ_author_address
    'Nishith Saurav Topno' ?
;     Centre for Bioinformatics
      School of Life Sciences
      Pondicherry University
      Puducherry 605 014
      India
;
    'Venkataswamy Tangeti' ?
;     Department of Chemistry
      Pondicherry University
      Puducherry 605 014
      India
;
    'H. Surya Prakash Rao'
;
      Additional correspondence author, e-mail: hspr@yahoo.com.
;
;     Department of Chemistry
      Pondicherry University
      Puducherry 605 014
      India
;
    'R. Krishna' ?
;     Centre for Bioinformatics
      School of Life Sciences
      Pondicherry University
      Puducherry 605 014
      India
;
