# Supplementary material for: (Z)-3-(1-Hy­droxy-3-oxobut-1-en­yl)-6-nitro-2H-chromen-2-one
Source: Acta Crystallogr Sect E Struct Rep Online. 2013 Jan 23;69(Pt 2):o284. doi: 10.1107/S1600536812051872 (PMC3569810; doi:10.1107/S1600536812051872)
Supplement: Supplementary file 2 [file e-69-0o284-Isup2.hkl]

# 
# h,k,l, Fc-squared, Fo-squared, sigma(Fo-squared) and status flag 
# 
data_I
_shelx_title ''
_shelx_refln_list_code          4 
_shelx_F_calc_maximum      135.12 
_exptl_crystal_F_000       284.00 
_reflns_d_resolution_high  0.8409 
 
loop_ 
 _symmetry_equiv_pos_as_xyz 
 'x, y, z' 
 '-x, -y, -z' 
 
_cell_length_a     7.4591 
_cell_length_b     8.2178 
_cell_length_c    10.0087 
_cell_angle_alpha  85.202 
_cell_angle_beta   77.346 
_cell_angle_gamma  89.278 
 
_shelx_F_squared_multiplier     1.000 
 
loop_ 
 _refln_index_h 
 _refln_index_k 
 _refln_index_l 
 _refln_F_squared_calc 
 _refln_F_squared_meas 
 _refln_F_squared_sigma 
 _refln_observed_status 
   2   0   0      108.69      111.36      2.45 o 
   3   0   0       10.58       13.62      1.05 o 
   4   0   0       31.48       29.80      2.35 o 
   5   0   0        1.54        6.15      6.20 o 
   6   0   0      627.66      620.25     21.36 o 
   7   0   0      319.92      319.97     16.81 o 
   8   0   0        6.64       12.43      3.49 o 
  -8   1   0        0.17       -0.23      2.59 o 
  -7   1   0       27.62       34.59      5.42 o 
  -6   1   0      102.18      105.26      8.87 o 
  -5   1   0       34.90       35.37      4.70 o 
  -4   1   0      115.08      124.49      7.77 o 
  -3   1   0        8.86       12.24      1.54 o 
  -2   1   0      386.42      386.29      5.00 o 
  -1   1   0     1633.07     1609.05     19.05 o 
   1   1   0       77.72       75.46      2.22 o 
   2   1   0      570.03      550.80     11.47 o 
   3   1   0       40.48       40.98      2.39 o 
   4   1   0       21.49       22.83      2.01 o 
   5   1   0        0.18        0.30      0.28 o 
   6   1   0        4.78        5.95      1.24 o 
   7   1   0      118.26      131.33     10.74 o 
   8   1   0       44.55       54.61      7.43 o 
  -8   2   0        4.36        5.19      2.02 o 
  -7   2   0        2.72        0.31      1.97 o 
  -6   2   0       35.67       36.36      5.01 o 
  -5   2   0        5.99        3.95      1.10 o 
  -4   2   0       14.33        9.73      1.89 o 
  -3   2   0      271.71      255.71      5.49 o 
  -2   2   0        1.83        2.71      0.34 o 
  -1   2   0        0.46        0.43      0.16 o 
   0   2   0      222.64      238.19      5.42 o 
   1   2   0     2332.46     2249.77     14.98 o 
   2   2   0       66.99       72.39      2.39 o 
   3   2   0      216.19      229.32      4.47 o 
   4   2   0        3.99        3.16      1.23 o 
   5   2   0       37.19       33.29      2.62 o 
   6   2   0       48.04       56.42      5.45 o 
   7   2   0        8.80        9.84      4.22 o 
   8   2   0        1.28        3.46      4.50 o 
  -8   3   0        4.00        4.81      2.40 o 
  -7   3   0        5.83        6.14      2.81 o 
  -6   3   0       17.51       15.72      3.46 o 
  -5   3   0       38.62       34.31      4.69 o 
  -4   3   0      108.86      111.01      4.16 o 
  -3   3   0       37.36       50.73      2.82 o 
  -2   3   0        1.54        1.14      0.37 o 
  -1   3   0      237.52      246.00      7.33 o 
   0   3   0       30.84       26.07      2.12 o 
   1   3   0        0.79        0.17      0.24 o 
   2   3   0       63.05       77.66      4.23 o 
   3   3   0      503.90      515.39     15.22 o 
   4   3   0       44.87       51.76      4.96 o 
   5   3   0       22.84       17.12      3.88 o 
   6   3   0       17.85       20.07      3.54 o 
   7   3   0        6.85        8.07      3.65 o 
   8   3   0        1.05        1.45      1.68 o 
  -7   4   0        4.92        5.18      2.31 o 
  -6   4   0        6.73        5.90      2.14 o 
  -5   4   0        7.58        7.64      2.21 o 
  -4   4   0        0.64        1.02      0.61 o 
  -3   4   0      528.14      547.72     11.68 o 
  -2   4   0      719.92      770.18      8.95 o 
  -1   4   0      133.95      120.89      4.79 o 
   0   4   0      370.59      363.91     17.10 o 
   1   4   0      132.84      144.80      4.21 o 
   2   4   0       60.99       70.52      3.29 o 
   3   4   0       16.79       21.09      2.19 o 
   4   4   0        2.30        3.34      1.47 o 
   5   4   0       15.74        6.88      3.78 o 
   6   4   0        3.43        4.12      1.14 o 
   7   4   0        0.76        0.20      1.21 o 
  -7   5   0       11.07       18.50      3.63 o 
  -6   5   0       13.63       14.99      3.54 o 
  -5   5   0        0.69        2.15      1.03 o 
  -4   5   0        3.85        3.55      1.13 o 
  -3   5   0        1.52        1.96      0.58 o 
  -2   5   0      130.67      121.77      6.47 o 
  -1   5   0       44.18       40.96      2.72 o 
   0   5   0      249.79      215.42     10.23 o 
   1   5   0        9.60        9.51      1.25 o 
   2   5   0       11.99       14.00      1.70 o 
   3   5   0        1.93        2.08      1.18 o 
   4   5   0       24.88       24.58      3.82 o 
   5   5   0       19.76       18.18      3.64 o 
   6   5   0       46.64       51.23      6.13 o 
   7   5   0       64.02       68.55      7.66 o 
  -6   6   0        6.36        7.65      2.26 o 
  -5   6   0        6.39        6.33      1.88 o 
  -4   6   0        0.00        0.01      0.42 o 
  -3   6   0        3.95        2.93      1.13 o 
  -2   6   0       21.41       19.97      2.50 o 
  -1   6   0        2.99        0.55      1.70 o 
   0   6   0       13.92       10.83      1.56 o 
   1   6   0       71.31       84.73      9.89 o 
   2   6   0        3.13        3.26      0.98 o 
   3   6   0        0.02        1.02      1.33 o 
   4   6   0       11.03       12.50      2.81 o 
   5   6   0        0.52       -0.13      2.13 o 
   6   6   0       10.92        9.94      2.46 o 
  -6   7   0       24.89       27.34      5.83 o 
  -5   7   0       63.14       59.08      8.01 o 
  -4   7   0        1.13        0.46      2.65 o 
  -3   7   0        0.13        1.90      2.40 o 
  -2   7   0        0.00        0.94      1.86 o 
  -1   7   0       34.87       37.44      6.91 o 
   0   7   0        8.51        8.50      3.23 o 
   1   7   0       42.10       36.45      7.04 o 
   2   7   0        4.31       43.71      9.07 o 
   3   7   0       28.04       35.68      8.36 o 
   4   7   0       18.72       31.57      7.84 o 
   5   7   0        0.44       -5.19      5.19 o 
  -4   8   0        7.55        3.76      1.99 o 
  -3   8   0       14.42       17.82      5.69 o 
  -2   8   0       21.89       25.51      6.69 o 
  -1   8   0        3.22        4.46      2.93 o 
   0   8   0        1.45        0.47      2.02 o 
   1   8   0        1.04        2.95      2.66 o 
   2   8   0        3.17        8.47      5.01 o 
   3   8   0       23.82       33.07      8.58 o 
   4   8   0       12.43       21.75      7.17 o 
  -3   9   0      133.65      155.44     16.50 o 
  -2   9   0      153.34      186.69     18.69 o 
  -1   9   0        3.89        5.00      3.61 o 
   0   9   0        0.01        2.07      2.29 o 
   1   9   0        0.05        1.73      2.86 o 
   2   9   0        2.15        6.97      4.69 o 
   3   9   0       81.47       96.66     15.13 o 
  -2  -9   1        3.73       -0.17      2.75 o 
  -1  -9   1        0.80        2.49      2.71 o 
   0  -9   1        7.41       16.48      6.42 o 
   1  -9   1       28.25       31.44      8.10 o 
   2  -9   1      219.08      232.65     20.66 o 
   3  -9   1       73.15       75.30     11.56 o 
  -4  -8   1       15.45       13.09      4.65 o 
  -3  -8   1       71.44       67.63     11.61 o 
  -2  -8   1       26.01       39.22      9.23 o 
  -1  -8   1        1.23        8.93      5.28 o 
   0  -8   1        0.03        4.92      3.93 o 
   1  -8   1        0.01        4.48      3.86 o 
   2  -8   1        8.23       17.31      6.02 o 
   3  -8   1       18.90       14.90      4.81 o 
   4  -8   1       15.41       10.23      3.41 o 
  -5  -7   1        0.01       -3.02      3.02 o 
  -4  -7   1       44.08       35.64      7.64 o 
  -3  -7   1      204.78      214.52     19.40 o 
  -2  -7   1       45.60       59.70     10.50 o 
  -1  -7   1       11.68       18.09      5.61 o 
   0  -7   1        2.67        6.37      3.90 o 
   1  -7   1        7.01       13.46      5.11 o 
   2  -7   1       17.12       23.72      6.28 o 
   3  -7   1        9.00       11.73      4.61 o 
   4  -7   1        0.04       -2.66      2.66 o 
   5  -7   1        1.65        1.01      0.96 o 
   6  -7   1        0.49        4.14      2.45 o 
  -6  -6   1        0.46        0.54      1.24 o 
  -5  -6   1        0.56        0.32      1.18 o 
  -4  -6   1        0.38       -0.66      4.45 o 
  -3  -6   1        4.73        5.37      3.88 o 
  -2  -6   1        0.20       -0.06      0.25 o 
  -1  -6   1      150.76      193.85      5.76 o 
   0  -6   1       53.38       50.89      3.52 o 
   1  -6   1        3.28        4.41      1.15 o 
   2  -6   1       37.08       41.15      3.93 o 
   3  -6   1       28.31       29.93      3.24 o 
   4  -6   1        0.34       -0.51      1.17 o 
   5  -6   1       50.43       58.92      5.66 o 
   6  -6   1        3.84        4.28      1.76 o 
  -7  -5   1       50.35       48.02      6.64 o 
  -6  -5   1       12.23       14.31      3.46 o 
  -5  -5   1        0.55        0.41      0.89 o 
  -4  -5   1        0.00       -1.05      2.04 o 
  -3  -5   1        0.19        1.18      3.47 o 
  -2  -5   1        2.49        1.96      0.83 o 
  -1  -5   1      597.13      603.48     11.26 o 
   0  -5   1     1041.04     1145.64     31.80 o 
   1  -5   1      124.73      126.20      5.75 o 
   2  -5   1        2.81        2.16      0.64 o 
   3  -5   1        3.23        2.79      0.96 o 
   4  -5   1       22.65       21.05      2.23 o 
   5  -5   1       18.68       20.43      3.20 o 
   6  -5   1      166.94      161.02      9.73 o 
   7  -5   1        2.49        2.40      1.59 o 
  -7  -4   1        0.01        2.78      2.32 o 
  -6  -4   1        3.10        4.77      1.88 o 
  -5  -4   1        0.71        1.35      0.74 o 
  -4  -4   1       88.55       89.57      6.84 o 
  -3  -4   1       23.74       17.93      3.54 o 
  -2  -4   1       25.01       26.20      2.50 o 
  -1  -4   1        6.46        5.06      1.68 o 
   0  -4   1      167.97      160.74      5.07 o 
   1  -4   1       98.98      100.16      3.00 o 
   2  -4   1      254.87      239.62      6.13 o 
   3  -4   1      157.77      155.82      4.92 o 
   4  -4   1        0.21        0.05      0.52 o 
   5  -4   1        4.00        3.10      1.56 o 
   6  -4   1        0.01        0.22      0.37 o 
   7  -4   1        0.35        0.05      1.06 o 
   8  -4   1        2.77        5.33      2.48 o 
  -8  -3   1        3.95       15.13      8.09 o 
  -7  -3   1       19.18       17.68      5.79 o 
  -6  -3   1        4.66        6.75      2.23 o 
  -5  -3   1       70.38       77.67      6.71 o 
  -4  -3   1        3.28        1.08      0.99 o 
  -3  -3   1       17.05       16.67      2.21 o 
  -2  -3   1       45.16       46.50      3.25 o 
  -1  -3   1       39.34       40.66      2.61 o 
   0  -3   1      335.57      321.96      7.41 o 
   1  -3   1      140.15      161.27      4.16 o 
   2  -3   1      814.20      769.53     11.24 o 
   3  -3   1        9.87       10.90      0.95 o 
   4  -3   1      242.79      252.27      6.28 o 
   5  -3   1       13.10       12.33      2.82 o 
   6  -3   1        0.21        1.34      1.29 o 
   7  -3   1        0.20        1.12      1.09 o 
   8  -3   1        6.05        7.03      3.01 o 
  -8  -2   1        0.02        2.20      2.75 o 
  -7  -2   1        4.48        8.28      7.88 o 
  -6  -2   1        0.81        2.06      1.18 o 
  -5  -2   1       14.25       14.70      2.79 o 
  -4  -2   1      180.05      225.40     10.37 o 
  -3  -2   1     2303.42     2404.72     29.50 o 
  -2  -2   1      267.52      282.68      7.41 o 
  -1  -2   1       32.17       31.90      1.27 o 
   0  -2   1     1875.14     1811.11      9.41 o 
   1  -2   1     1347.89     1315.39     11.99 o 
   2  -2   1      382.14      381.87      5.27 o 
   3  -2   1     2864.97     2917.97     55.77 o 
   4  -2   1      354.87      368.21      9.10 o 
   5  -2   1      185.39      179.96     10.55 o 
   6  -2   1        9.25        7.44      1.73 o 
   7  -2   1        1.36       -1.70      2.08 o 
   8  -2   1        0.36        0.50      2.38 o 
  -8  -1   1       37.65       36.48      6.25 o 
  -7  -1   1       21.11       25.33      4.83 o 
  -6  -1   1        5.54       11.80      7.95 o 
  -5  -1   1        4.12        3.28      0.90 o 
  -4  -1   1      206.50      215.05      6.61 o 
  -3  -1   1       12.42       12.71      1.54 o 
  -2  -1   1     1502.41     1491.18     18.52 o 
  -1  -1   1      920.92      939.50     11.58 o 
   0  -1   1       78.17       80.50      1.75 o 
   1  -1   1        1.65        3.55      0.69 o 
   2  -1   1       98.66       88.83      2.07 o 
   3  -1   1        1.92        0.90      0.92 o 
   4  -1   1      325.62      321.72      8.92 o 
   5  -1   1        4.96        8.26      3.37 o 
   6  -1   1       77.80       79.04      7.62 o 
   7  -1   1       46.44       47.95      6.40 o 
   8  -1   1       11.84       10.30      3.25 o 
  -8   0   1        4.38        2.17      4.42 o 
  -7   0   1        0.02        0.99      1.14 o 
  -6   0   1        7.37        8.35      2.59 o 
  -5   0   1       52.00       58.39      3.72 o 
  -4   0   1       16.33       14.78      1.79 o 
  -3   0   1      184.68      218.92      4.19 o 
  -2   0   1      512.26      470.62      8.47 o 
  -1   0   1     1517.02     1395.46     13.07 o 
   1   0   1      236.50      241.73     12.10 o 
   2   0   1      102.23       89.88      6.02 o 
   3   0   1      152.34      151.65      3.93 o 
   4   0   1       64.92       67.16      2.57 o 
   5   0   1       74.46       63.30      4.20 o 
   6   0   1     1267.59     1227.43     30.09 o 
   7   0   1       98.00       98.53      9.33 o 
   8   0   1        2.69        4.35      2.21 o 
  -8   1   1        0.48        0.74      1.32 o 
  -7   1   1        5.23        3.61      2.58 o 
  -6   1   1       54.90       52.21      9.48 o 
  -5   1   1      125.65      106.79      4.09 o 
  -4   1   1       29.36       26.19      1.40 o 
  -3   1   1        7.53        5.39      0.48 o 
  -2   1   1       62.65       66.78      2.20 o 
  -1   1   1     1186.32     1103.34      8.54 o 
   0   1   1        4.31       10.79      0.83 o 
   1   1   1       40.14       42.83      2.21 o 
   2   1   1      342.79      331.48      6.52 o 
   3   1   1      243.02      227.58      5.41 o 
   4   1   1        0.69        1.04      1.21 o 
   5   1   1       30.96       27.89      1.76 o 
   6   1   1       43.06       42.66      3.79 o 
   7   1   1        0.61        4.61      9.19 o 
   8   1   1        0.21        2.59      5.94 o 
  -8   2   1        3.29        2.05      1.06 o 
  -7   2   1        4.88        3.95      1.95 o 
  -6   2   1      955.18      975.30     42.55 o 
  -5   2   1      615.57      583.21      7.22 o 
  -4   2   1       37.44       40.05      3.74 o 
  -3   2   1       24.08       21.71      2.00 o 
  -2   2   1        0.30        0.74      0.22 o 
  -1   2   1       40.38       43.33      1.69 o 
   0   2   1        6.47        9.24      1.08 o 
   1   2   1     9242.08     8799.67     27.51 o 
   2   2   1      720.44      671.48     16.57 o 
   3   2   1       67.07       63.19      3.57 o 
   4   2   1       10.72       14.11      2.22 o 
   5   2   1        0.62        2.21      1.28 o 
   6   2   1        0.29       -1.58      1.69 o 
   7   2   1        2.56       -0.85      2.54 o 
   8   2   1        1.11        1.78      1.90 o 
  -8   3   1        0.02       -0.26      1.47 o 
  -7   3   1        1.12        0.57      0.61 o 
  -6   3   1       23.01       25.37      4.47 o 
  -5   3   1      247.20      254.29      6.36 o 
  -4   3   1       48.49       54.19      3.18 o 
  -3   3   1      111.90      115.61      4.53 o 
  -2   3   1      101.78       86.41      3.04 o 
  -1   3   1      201.16      220.15      4.63 o 
   0   3   1      124.24      116.68      4.96 o 
   1   3   1      894.93      878.21      7.48 o 
   2   3   1       26.94       20.06      1.79 o 
   3   3   1      239.61      245.90      9.94 o 
   4   3   1       25.19       21.22      3.03 o 
   5   3   1       23.56       28.78      3.95 o 
   6   3   1        0.32       -0.31      1.20 o 
   7   3   1        1.56        0.85      1.17 o 
   8   3   1        1.48        2.87      2.36 o 
  -7   4   1       16.25       18.43      4.20 o 
  -6   4   1        0.29        0.85      0.57 o 
  -5   4   1      134.59      140.75      8.24 o 
  -4   4   1        9.68       10.35      1.56 o 
  -3   4   1      624.11      652.64     10.29 o 
  -2   4   1       44.29       56.09      2.46 o 
  -1   4   1       19.26       15.19      3.28 o 
   0   4   1       41.19       45.32      3.41 o 
   1   4   1      200.15      155.02     11.36 o 
   2   4   1       78.73       76.08      3.24 o 
   3   4   1      887.14      949.22     19.06 o 
   4   4   1      377.14      390.64     10.91 o 
   5   4   1        6.88        6.22      2.16 o 
   6   4   1        9.01        8.30      1.97 o 
   7   4   1       16.37       17.27      3.55 o 
   8   4   1        0.79        1.51      2.04 o 
  -7   5   1        0.11        1.07      1.27 o 
  -6   5   1        1.99        1.68      1.16 o 
  -5   5   1        0.93        0.56      0.91 o 
  -4   5   1       15.75       15.70      1.85 o 
  -3   5   1      110.21      117.26      5.16 o 
  -2   5   1       18.17       18.94      1.86 o 
  -1   5   1      275.23      275.71     15.80 o 
   0   5   1        0.14        0.31      0.95 o 
   1   5   1      112.80       53.56     34.06 o 
   2   5   1       22.44       21.27      2.59 o 
   3   5   1       16.66       22.36      1.92 o 
   4   5   1        6.55        5.73      1.51 o 
   5   5   1        7.84        9.18      2.47 o 
   6   5   1        2.03        2.45      2.48 o 
   7   5   1        3.28        1.03      1.28 o 
  -6   6   1        2.37        1.40      1.28 o 
  -5   6   1        3.75        3.85      1.53 o 
  -4   6   1        0.04       -0.47      0.80 o 
  -3   6   1       21.58       22.30      2.94 o 
  -2   6   1       41.27       38.84      3.46 o 
  -1   6   1       11.83        3.96      2.38 o 
   0   6   1       85.18       85.16     10.61 o 
   1   6   1       23.06       15.08      1.92 o 
   2   6   1        0.72        0.05      0.57 o 
   3   6   1        4.07        1.95      1.06 o 
   4   6   1        1.82        1.48      0.90 o 
   5   6   1        3.96        4.27      2.35 o 
   6   6   1        0.18        0.60      3.54 o 
  -5   7   1       60.71       60.61      7.87 o 
  -4   7   1        1.76        1.43      3.08 o 
  -3   7   1        0.02       -1.34      2.06 o 
  -2   7   1        1.45       -1.06      2.10 o 
  -1   7   1       38.33       36.42      4.19 o 
   0   7   1      111.10      124.99      6.96 o 
   1   7   1      325.75      301.16     21.00 o 
   2   7   1       14.72        9.17      3.58 o 
   3   7   1        0.28       -0.23      0.93 o 
   4   7   1        0.24        0.26      2.29 o 
   5   7   1        0.33        3.55      3.38 o 
   6   7   1        2.86        4.49      2.12 o 
  -4   8   1        3.07       -0.86      3.79 o 
  -3   8   1        2.37        1.46      1.11 o 
  -2   8   1        3.43        3.69      2.01 o 
  -1   8   1        4.70        6.46      2.14 o 
   0   8   1       17.81       15.25      4.86 o 
   1   8   1        6.76        6.95      3.38 o 
   2   8   1       42.16       43.75      9.04 o 
   3   8   1        3.56        5.71      3.27 o 
   4   8   1        0.13        2.55      3.71 o 
   5   8   1        0.67        4.54      4.13 o 
  -3   9   1        0.06        0.16      1.97 o 
  -2   9   1        0.03        1.34      2.00 o 
  -1   9   1        0.18       -1.01      1.63 o 
   0   9   1        3.90        3.46      2.51 o 
   1   9   1        0.56        1.58      1.25 o 
   2   9   1        4.56        4.56      2.88 o 
   3   9   1       48.56       58.86     11.76 o 
  -2  -9   2        0.18       -2.37      3.48 o 
  -1  -9   2        0.15       -1.07      2.60 o 
   0  -9   2        2.47        1.71      1.61 o 
   1  -9   2        6.49        7.36      3.09 o 
   2  -9   2        7.12        8.30      3.24 o 
  -4  -8   2        3.89        4.50      2.86 o 
  -3  -8   2        0.01       -1.84      3.26 o 
  -2  -8   2        4.32        4.79      1.94 o 
  -1  -8   2        6.98        3.90      1.27 o 
   0  -8   2        0.49       -2.88      3.25 o 
   1  -8   2       10.79        7.29      2.70 o 
   2  -8   2        3.62        2.00      1.76 o 
   3  -8   2       13.19       14.87      4.65 o 
   4  -8   2       19.75       19.16      5.96 o 
  -5  -7   2        9.36        5.77      3.55 o 
  -4  -7   2      323.73      323.80     25.38 o 
  -3  -7   2      460.03      498.46     20.70 o 
  -2  -7   2        4.50        1.71      2.02 o 
  -1  -7   2        3.41        1.99      3.32 o 
   0  -7   2        4.19       -0.06      3.13 o 
   1  -7   2        2.43       -1.56      3.30 o 
   2  -7   2      172.67      169.52     15.31 o 
   3  -7   2      735.58      740.35     31.54 o 
   4  -7   2      113.63      123.63      8.04 o 
   5  -7   2       14.57       14.16      3.56 o 
   6  -7   2        2.37        4.05      3.10 o 
  -6  -6   2        1.05        3.09      2.07 o 
  -5  -6   2        4.05        6.10      2.32 o 
  -4  -6   2        1.57        1.44      1.76 o 
  -3  -6   2       23.57       25.24      4.28 o 
  -2  -6   2       70.97       73.01      7.60 o 
  -1  -6   2       77.20       82.88     12.58 o 
   0  -6   2        1.23        1.86      0.57 o 
   1  -6   2        0.09       -0.60      3.03 o 
   2  -6   2        0.03       -0.15      0.84 o 
   3  -6   2       26.38       27.07      2.61 o 
   4  -6   2        5.31        2.64      1.20 o 
   5  -6   2       26.94       32.22      4.10 o 
   6  -6   2        3.76        3.59      1.71 o 
  -6  -5   2        0.10       -0.16      2.08 o 
  -5  -5   2        0.72        1.21      0.83 o 
  -4  -5   2       55.07       55.19      3.76 o 
  -3  -5   2       44.09       46.15      4.96 o 
  -2  -5   2       51.98       55.79      6.75 o 
  -1  -5   2       33.74       39.01      6.15 o 
   0  -5   2        2.18        2.30      0.47 o 
   1  -5   2        5.25        5.24      1.19 o 
   2  -5   2       45.53       40.22      2.33 o 
   3  -5   2       24.49       22.08      1.89 o 
   4  -5   2        0.02        0.03      0.44 o 
   5  -5   2        0.02        0.09      0.50 o 
   6  -5   2      160.63      161.56      9.77 o 
   7  -5   2        2.83        2.04      1.07 o 
  -7  -4   2        9.27        8.13      2.73 o 
  -6  -4   2        0.04        0.16      1.73 o 
  -5  -4   2       11.87       14.69      3.24 o 
  -4  -4   2        1.03        1.23      1.09 o 
  -3  -4   2        1.16        0.67      0.44 o 
  -2  -4   2       19.30       16.22      1.36 o 
  -1  -4   2       82.90       86.16      3.89 o 
   0  -4   2       62.84       75.39      2.81 o 
   1  -4   2      304.34      316.27      6.99 o 
   2  -4   2      174.23      169.78      4.72 o 
   3  -4   2       87.31       81.47      3.35 o 
   4  -4   2       45.84       48.01      2.58 o 
   5  -4   2       42.24       39.79      5.16 o 
   6  -4   2       34.49       40.10      5.50 o 
   7  -4   2        0.00       -0.09      1.14 o 
   8  -4   2        3.41        4.38      2.21 o 
  -7  -3   2       23.23       31.42      9.64 o 
  -6  -3   2      255.80      248.72     13.04 o 
  -5  -3   2        8.82        7.53      2.20 o 
  -4  -3   2       52.44       66.06      6.03 o 
  -3  -3   2        0.84        1.51      0.92 o 
  -2  -3   2       67.05       61.68      3.10 o 
  -1  -3   2        0.89        1.32      0.60 o 
   0  -3   2      893.01      890.29     12.77 o 
   1  -3   2       82.81       89.22      2.60 o 
   2  -3   2        0.45        0.25      0.23 o 
   3  -3   2       84.60      102.80      3.38 o 
   4  -3   2        1.32        1.21      0.35 o 
   5  -3   2        0.83        0.70      1.08 o 
   6  -3   2        1.59        2.20      0.71 o 
   7  -3   2        3.98        3.23      1.93 o 
   8  -3   2       20.51       25.63      5.43 o 
  -7  -2   2        0.77        2.73      3.00 o 
  -6  -2   2        0.07        3.95      7.00 o 
  -5  -2   2       42.36       42.37      4.76 o 
  -4  -2   2        4.43        4.13      1.70 o 
  -3  -2   2       16.11       14.38      1.50 o 
  -2  -2   2       93.45      107.16      5.11 o 
  -1  -2   2       91.44       95.22      3.72 o 
   0  -2   2       18.94       21.61      1.14 o 
   1  -2   2       19.07       17.09      1.03 o 
   2  -2   2       72.68       91.32      3.13 o 
   3  -2   2     1289.17     1348.06     12.49 o 
   4  -2   2       32.22       33.39      1.87 o 
   5  -2   2       12.94       12.77      2.05 o 
   6  -2   2       17.36       15.19      2.33 o 
   7  -2   2        8.74        7.15      2.41 o 
   8  -2   2        0.72       -0.37      1.49 o 
  -8  -1   2        7.53        9.14      2.97 o 
  -7  -1   2        0.92        1.49      1.31 o 
  -6  -1   2       65.72       74.00      7.54 o 
  -5  -1   2        5.42        6.16      3.85 o 
  -4  -1   2      208.65      208.67      6.23 o 
  -3  -1   2        4.11       11.38      1.50 o 
  -2  -1   2      886.90      902.60     17.84 o 
  -1  -1   2       76.51       67.38      2.89 o 
   0  -1   2       69.62       76.11      2.10 o 
   1  -1   2        0.19        2.08      1.13 o 
   2  -1   2      413.75      394.20      8.31 o 
   3  -1   2       74.83       76.07      4.32 o 
   4  -1   2       32.77       47.24      3.95 o 
   5  -1   2       40.77       47.13      4.00 o 
   6  -1   2       21.09       21.08      3.09 o 
   7  -1   2       13.08       13.17      3.47 o 
   8  -1   2        0.01        1.96      1.66 o 
  -8   0   2       24.20       26.41      5.17 o 
  -7   0   2       12.07       12.99      3.20 o 
  -6   0   2       18.25       17.88      3.61 o 
  -5   0   2        2.40        2.68      1.44 o 
  -4   0   2        0.00       -0.31      0.73 o 
  -3   0   2      106.31      150.69      5.54 o 
  -2   0   2      988.35     1052.66     10.43 o 
  -1   0   2     1566.43     1506.58      8.42 o 
   0   0   2     1342.65     1258.56     10.19 o 
   1   0   2      545.42      543.17      9.76 o 
   2   0   2      422.56      414.26     10.00 o 
   3   0   2     1381.98     1349.88     17.60 o 
   4   0   2      131.63      148.59      4.20 o 
   5   0   2       31.22       31.24      2.70 o 
   6   0   2       41.58       41.35      3.96 o 
   7   0   2       21.93       22.47      8.53 o 
   8   0   2        0.85        1.81      2.56 o 
  -8   1   2       46.08       55.71      7.83 o 
  -7   1   2        0.39       -0.36      1.64 o 
  -6   1   2      127.78      121.86      9.61 o 
  -5   1   2       61.41       62.59      3.26 o 
  -4   1   2       12.03       12.05      1.52 o 
  -3   1   2      131.43      147.56      5.25 o 
  -2   1   2      740.24      716.38      7.63 o 
  -1   1   2      973.28      958.08      7.77 o 
   0   1   2     1425.72     1321.49      9.58 o 
   1   1   2      110.51      106.90      3.51 o 
   2   1   2       21.80       23.35      1.83 o 
   3   1   2       20.21       16.86      2.01 o 
   4   1   2       35.71       37.57      3.26 o 
   5   1   2       17.87       15.55      2.14 o 
   6   1   2      110.27      110.23      4.35 o 
   7   1   2       15.71       15.53      5.43 o 
   8   1   2       11.30       19.47      5.28 o 
  -8   2   2        0.40        0.24      0.60 o 
  -7   2   2        3.11        2.55      1.78 o 
  -6   2   2      543.86      528.24     20.44 o 
  -5   2   2       52.07       58.79      3.92 o 
  -4   2   2       62.36       60.39      3.89 o 
  -3   2   2       61.29       54.94      3.93 o 
  -2   2   2        0.74        0.54      0.28 o 
  -1   2   2      178.54      195.20      6.48 o 
   0   2   2    18256.06    15775.83     53.74 o 
   1   2   2    12423.02    11598.76     49.33 o 
   2   2   2        7.31        3.93      1.16 o 
   3   2   2      143.98      124.70      5.12 o 
   4   2   2      116.15      103.00      4.59 o 
   5   2   2       16.42       14.08      2.29 o 
   6   2   2      176.74      178.19      8.99 o 
   7   2   2      674.61      637.11     33.08 o 
   8   2   2       11.47        8.30      3.87 o 
  -7   3   2       24.87       28.24      5.20 o 
  -6   3   2        3.59        2.80      1.48 o 
  -5   3   2       20.21       25.76      4.00 o 
  -4   3   2        5.22        6.47      1.82 o 
  -3   3   2       44.61       47.95      3.81 o 
  -2   3   2        1.78        1.14      0.49 o 
  -1   3   2       54.92       59.79      2.67 o 
   0   3   2     1279.08     1213.37     11.85 o 
   1   3   2      545.64      569.23      7.28 o 
   2   3   2       81.34       92.38      3.28 o 
   3   3   2        6.94        6.10      1.14 o 
   4   3   2       10.92       12.74      2.48 o 
   5   3   2        4.74        2.20      0.78 o 
   6   3   2        5.83       13.57      2.25 o 
   7   3   2       16.88       15.85      2.88 o 
   8   3   2        3.63        4.49      3.26 o 
  -7   4   2        4.94        4.16      2.15 o 
  -6   4   2       10.40       15.48      4.19 o 
  -5   4   2       42.71       48.37      5.06 o 
  -4   4   2        0.06        0.14      0.54 o 
  -3   4   2       72.79       69.77      3.96 o 
  -2   4   2       25.06       23.73      2.14 o 
  -1   4   2       16.41       20.31      1.36 o 
   0   4   2       50.79       46.80      2.70 o 
   1   4   2      558.02      525.85      6.49 o 
   2   4   2       16.31       22.12      1.61 o 
   3   4   2        0.97        0.60      0.33 o 
   4   4   2       15.37        9.72      3.58 o 
   5   4   2        0.50       -0.67      1.30 o 
   6   4   2        0.58       -0.67      1.07 o 
   7   4   2        1.93        3.08      2.08 o 
   8   4   2        1.98        2.45      2.16 o 
  -7   5   2        0.03       -0.57      1.14 o 
  -6   5   2        0.01        0.01      1.09 o 
  -5   5   2        4.46        4.91      1.78 o 
  -4   5   2       18.91       17.61      2.16 o 
  -3   5   2      107.40      120.78      6.23 o 
  -2   5   2       19.04       18.67      2.10 o 
  -1   5   2       22.43       20.53      1.34 o 
   0   5   2        4.65        3.84      1.52 o 
   1   5   2        1.25        0.68      0.43 o 
   2   5   2        0.41        0.19      0.23 o 
   3   5   2      195.73      206.08      5.79 o 
   4   5   2      101.72      107.40      5.51 o 
   5   5   2       13.87       17.68      3.22 o 
   6   5   2        2.31        2.33      1.36 o 
   7   5   2        4.29        7.69      2.63 o 
  -6   6   2        3.38        5.46      2.07 o 
  -5   6   2       19.48       25.54      3.79 o 
  -4   6   2       20.69       18.68      2.37 o 
  -3   6   2       84.75       84.05      6.05 o 
  -2   6   2      289.46      294.54      9.59 o 
  -1   6   2        9.11       10.09      2.12 o 
   0   6   2        8.10       10.70      2.34 o 
   1   6   2        0.62        1.46      1.29 o 
   2   6   2        5.84        5.96      3.65 o 
   3   6   2       22.54       23.68      9.00 o 
   4   6   2       37.72       39.07      5.82 o 
   5   6   2        0.01       -0.22      1.91 o 
   6   6   2        2.30        3.83      2.10 o 
   7   6   2        1.04        4.14      2.38 o 
  -5   7   2        0.04       -0.80      1.77 o 
  -4   7   2        0.54       -1.43      3.05 o 
  -3   7   2        0.03       -0.93      1.75 o 
  -2   7   2        4.68        5.75      3.23 o 
  -1   7   2        8.12        8.07      3.66 o 
   0   7   2        0.50        0.62      2.96 o 
   1   7   2       42.41       35.09      7.09 o 
   2   7   2        3.00        2.43      3.03 o 
   3   7   2        4.17        2.27      1.69 o 
   4   7   2        4.31        4.41      2.55 o 
   5   7   2        9.04        6.81      3.67 o 
   6   7   2       12.18       20.00      6.71 o 
  -3   8   2        0.25       -2.53      3.07 o 
  -2   8   2        1.52       -0.44      1.29 o 
  -1   8   2        2.84       -3.32      3.61 o 
   0   8   2        3.89        2.64      1.77 o 
   1   8   2       14.43       13.92      4.61 o 
   2   8   2        0.56       -3.27      3.27 o 
   3   8   2        0.01       -3.48      3.48 o 
   4   8   2        2.17        3.72      3.00 o 
   5   8   2        2.32        0.52      1.30 o 
  -2   9   2        0.21       -1.44      2.29 o 
  -1   9   2        5.53        4.73      2.63 o 
   0   9   2        0.15       -2.57      2.96 o 
   1   9   2       22.02       18.46      5.89 o 
   2   9   2       22.11       18.53      5.99 o 
   3   9   2        0.38        0.78      0.88 o 
  -1  -9   3       17.29       18.97      6.96 o 
   0  -9   3       57.78       75.90     13.15 o 
   1  -9   3        1.48        2.06      2.31 o 
   2  -9   3       21.46       28.26      8.03 o 
  -3  -8   3        1.38        2.90      1.97 o 
  -2  -8   3       16.77       17.15      6.06 o 
  -1  -8   3        0.35       -2.78      3.41 o 
   0  -8   3        1.79       -0.35      2.39 o 
   1  -8   3       33.91       41.37      8.40 o 
   2  -8   3       23.56       27.13      6.92 o 
   3  -8   3        7.36        5.68      3.31 o 
   4  -8   3        0.78       -2.12      3.40 o 
  -4  -7   3        6.18        4.01      1.69 o 
  -3  -7   3        6.84        6.55      2.22 o 
  -2  -7   3        2.94        1.76      1.21 o 
  -1  -7   3        0.93       -0.18      1.92 o 
   0  -7   3        5.84        2.74      1.29 o 
   1  -7   3        8.41        9.47      4.40 o 
   2  -7   3      272.53      307.28     21.65 o 
   3  -7   3      250.93      278.33     20.18 o 
   4  -7   3        3.77        3.03      1.55 o 
   5  -7   3       13.75       13.01      3.60 o 
  -5  -6   3        0.69        0.37      2.22 o 
  -4  -6   3       16.30       20.69      4.07 o 
  -3  -6   3       48.92       48.99      5.98 o 
  -2  -6   3      100.95      118.19      8.48 o 
  -1  -6   3        1.22        2.04      2.03 o 
   0  -6   3       14.96       12.86      1.63 o 
   1  -6   3        8.50       10.25      1.42 o 
   2  -6   3        0.57        0.92      0.84 o 
   3  -6   3        0.01        0.55      1.08 o 
   4  -6   3      113.23      115.27      6.48 o 
   5  -6   3        0.21        0.13      0.40 o 
   6  -6   3        0.07       -0.55      0.90 o 
  -6  -5   3        3.06        3.00      1.44 o 
  -5  -5   3        4.50        5.46      2.23 o 
  -4  -5   3       14.76       14.37      3.48 o 
  -3  -5   3      596.82      586.33     11.00 o 
  -2  -5   3      371.34      355.67     17.92 o 
  -1  -5   3       41.25       46.15      4.07 o 
   0  -5   3        2.01        2.50      0.48 o 
   1  -5   3        8.06        9.93      1.63 o 
   2  -5   3        4.71        3.37      0.80 o 
   3  -5   3        1.97        2.29      0.60 o 
   4  -5   3       52.65       51.60      3.09 o 
   5  -5   3        2.48        2.98      1.24 o 
   6  -5   3        4.45        4.57      1.61 o 
   7  -5   3        0.75        0.26      0.60 o 
  -6  -4   3        7.26        5.15      2.00 o 
  -5  -4   3        0.01       -0.55      1.17 o 
  -4  -4   3        6.87        6.64      1.82 o 
  -3  -4   3        0.95        1.15      0.75 o 
  -2  -4   3        8.08       12.00      1.62 o 
  -1  -4   3        0.00        1.23      0.78 o 
   0  -4   3      264.87      284.59      5.64 o 
   1  -4   3      232.78      234.42      7.22 o 
   2  -4   3        0.67        0.81      0.53 o 
   3  -4   3        0.10        0.24      0.35 o 
   4  -4   3       71.27       76.78      3.43 o 
   5  -4   3       26.35       22.68      3.15 o 
   6  -4   3       42.72       32.07      4.04 o 
   7  -4   3        3.22        5.96      2.37 o 
   8  -4   3        0.31        0.27      0.62 o 
  -7  -3   3       15.52       13.61      3.66 o 
  -6  -3   3       42.94       40.87      5.22 o 
  -5  -3   3        0.82        0.40      0.77 o 
  -4  -3   3        7.76       10.02      2.48 o 
  -3  -3   3       31.81       32.61      2.43 o 
  -2  -3   3        9.60       10.40      1.43 o 
  -1  -3   3       11.07       14.21      2.63 o 
   0  -3   3     3724.54     3982.25     42.43 o 
   1  -3   3      485.17      575.55     12.07 o 
   2  -3   3       37.44       30.43      2.30 o 
   3  -3   3        7.85        8.38      1.08 o 
   4  -3   3       10.34       10.21      1.32 o 
   5  -3   3       38.85       38.61      2.60 o 
   6  -3   3       85.38       68.00      5.65 o 
   7  -3   3      164.78      148.25      8.88 o 
   8  -3   3        1.44        0.49      2.56 o 
  -7  -2   3        2.04        2.58      1.31 o 
  -6  -2   3        3.51        4.88      3.58 o 
  -5  -2   3        1.81        3.48      5.63 o 
  -4  -2   3       61.24       68.95      3.39 o 
  -3  -2   3        1.89        2.16      0.63 o 
  -2  -2   3        3.65        1.22      0.69 o 
  -1  -2   3        2.39        1.96      0.70 o 
   0  -2   3      818.76      845.80     13.07 o 
   1  -2   3      112.89      102.02      2.95 o 
   2  -2   3      193.92      183.58      5.78 o 
   3  -2   3      999.47      970.46     16.08 o 
   4  -2   3       68.04       74.81      3.33 o 
   5  -2   3       40.41       35.97      2.08 o 
   6  -2   3       50.13       51.43      4.73 o 
   7  -2   3        1.48        0.20      0.77 o 
   8  -2   3        0.09        1.40      0.51 o 
  -7  -1   3        0.07       -1.12      1.54 o 
  -6  -1   3        5.06        3.90      1.42 o 
  -5  -1   3        3.85        1.98      2.71 o 
  -4  -1   3      136.21      160.56      6.23 o 
  -3  -1   3      141.56      163.42      7.86 o 
  -2  -1   3      146.56      152.25      5.26 o 
  -1  -1   3       30.56       35.39      2.51 o 
   0  -1   3      457.28      483.70     15.17 o 
   1  -1   3      221.10      213.89      4.02 o 
   2  -1   3      995.28      943.76     17.99 o 
   3  -1   3       47.41       45.07      3.34 o 
   4  -1   3        3.94        2.08      0.67 o 
   5  -1   3        3.74        3.96      0.55 o 
   6  -1   3        4.69        5.88      2.01 o 
   7  -1   3        1.31        0.21      0.59 o 
   8  -1   3        0.74        2.34      1.70 o 
  -7   0   3        5.82        4.00      0.93 o 
  -6   0   3        9.34        4.93      2.18 o 
  -5   0   3       53.95       49.33      3.29 o 
  -4   0   3        3.09        6.05      1.10 o 
  -3   0   3     1391.18     1579.15     28.30 o 
  -2   0   3      794.90      838.06     11.42 o 
  -1   0   3      133.85      151.75      2.89 o 
   0   0   3       97.49       90.13      3.34 o 
   1   0   3        5.73        5.90      1.73 o 
   2   0   3       64.67       46.92      3.69 o 
   3   0   3      410.35      460.67     14.29 o 
   4   0   3     2165.99     2215.22     89.11 o 
   5   0   3       78.58       76.87      3.62 o 
   6   0   3       19.68       20.49      2.12 o 
   7   0   3        0.09        3.17      8.31 o 
   8   0   3        2.29        5.12      4.53 o 
  -7   1   3        1.76        0.22      1.34 o 
  -6   1   3        1.25        1.25      1.24 o 
  -5   1   3        2.36        0.66      0.84 o 
  -4   1   3      126.47      138.67      6.34 o 
  -3   1   3       20.89       17.55      2.73 o 
  -2   1   3      273.87      293.56      5.80 o 
  -1   1   3      414.31      408.57      5.74 o 
   0   1   3     1134.41     1148.72     16.10 o 
   1   1   3      305.96      271.64      5.25 o 
   2   1   3       16.69       17.37      1.71 o 
   3   1   3      388.28      357.02     16.31 o 
   4   1   3      249.51      234.05     15.42 o 
   5   1   3       87.02       79.40      5.37 o 
   6   1   3       17.92       17.20      2.29 o 
   7   1   3        2.98        2.04      0.76 o 
   8   1   3        2.55        4.12      2.82 o 
  -7   2   3        8.19       12.32      3.39 o 
  -6   2   3        4.32        5.18      1.97 o 
  -5   2   3       17.57       18.59      3.49 o 
  -4   2   3        3.12        4.59      1.23 o 
  -3   2   3       41.27       49.25      3.16 o 
  -2   2   3       54.86       51.22      2.67 o 
  -1   2   3        6.75       10.67      1.00 o 
   0   2   3       33.42       28.95      2.25 o 
   1   2   3        5.47        4.76      0.68 o 
   2   2   3       55.62       53.19      2.72 o 
   3   2   3       80.96       86.12      5.29 o 
   4   2   3       61.32       60.41      3.86 o 
   5   2   3       32.13       28.39      3.57 o 
   6   2   3      305.63      299.24     12.10 o 
   7   2   3      261.83      260.01     21.37 o 
   8   2   3        1.00        2.56      2.59 o 
  -7   3   3        6.20        8.19      2.80 o 
  -6   3   3       13.34       13.31      3.39 o 
  -5   3   3       44.91       44.92      4.07 o 
  -4   3   3       43.99       39.31      3.58 o 
  -3   3   3       98.15       99.81      5.73 o 
  -2   3   3       20.71       28.48      2.66 o 
  -1   3   3        5.11        2.88      0.74 o 
   0   3   3      131.17      134.50      4.76 o 
   1   3   3       93.74       81.22      3.86 o 
   2   3   3       49.29       54.41      3.14 o 
   3   3   3        9.01        8.44      1.71 o 
   4   3   3        5.32        4.32      1.00 o 
   5   3   3        9.96       11.47      1.88 o 
   6   3   3       63.74       67.50      6.16 o 
   7   3   3       10.75       11.87      2.91 o 
   8   3   3        0.23        2.25      2.99 o 
  -7   4   3        4.63        5.62      2.50 o 
  -6   4   3      119.62      137.44      9.25 o 
  -5   4   3      852.32      922.33     17.75 o 
  -4   4   3        6.00        5.71      1.78 o 
  -3   4   3        8.06        4.73      1.49 o 
  -2   4   3       11.28       11.35      2.32 o 
  -1   4   3       94.55       82.34      4.88 o 
   0   4   3        0.07        1.91      1.65 o 
   1   4   3     1955.98     1974.92     20.25 o 
   2   4   3      472.86      530.39     10.43 o 
   3   4   3      243.65      240.71      6.59 o 
   4   4   3        2.18        0.86      0.89 o 
   5   4   3        5.21        3.34      2.48 o 
   6   4   3       17.97       14.92      2.27 o 
   7   4   3        5.27        5.98      2.73 o 
   8   4   3       22.78       20.79      6.72 o 
  -6   5   3       25.59       30.12      4.51 o 
  -5   5   3       39.52       43.47      4.97 o 
  -4   5   3       37.41       40.76      3.55 o 
  -3   5   3       26.60       24.64      3.33 o 
  -2   5   3        5.70        7.78      1.31 o 
  -1   5   3        6.17        7.52      0.95 o 
   0   5   3        4.37        4.34      0.50 o 
   1   5   3        3.34        4.31      0.90 o 
   2   5   3      222.16      248.63      8.05 o 
   3   5   3       95.75      106.79      4.31 o 
   4   5   3        4.29        4.99      2.06 o 
   5   5   3        0.39       -0.52      2.46 o 
   6   5   3        1.47        2.58      1.01 o 
   7   5   3        0.15        0.02      0.53 o 
  -6   6   3        7.50       13.52      8.55 o 
  -5   6   3       13.12       14.54      2.90 o 
  -4   6   3        5.84        5.72      1.21 o 
  -3   6   3       56.60       65.95      5.91 o 
  -2   6   3       46.22       49.72      3.75 o 
  -1   6   3        0.03       -0.16      0.16 o 
   0   6   3        0.22        0.30      0.54 o 
   1   6   3       39.81       48.25      3.28 o 
   2   6   3       21.84       25.99      3.33 o 
   3   6   3       66.86       77.37      6.00 o 
   4   6   3      143.45      155.70      8.91 o 
   5   6   3       27.23       24.28      3.92 o 
   6   6   3        1.63        0.62      1.01 o 
   7   6   3        1.94        1.54      3.02 o 
  -5   7   3        0.45        1.23      1.19 o 
  -4   7   3       11.68        9.20      4.98 o 
  -3   7   3       14.18       13.25      4.22 o 
  -2   7   3       39.00       45.88      5.55 o 
  -1   7   3       30.21       33.33      4.58 o 
   0   7   3        3.92        3.19      1.25 o 
   1   7   3        3.67        3.02      1.89 o 
   2   7   3        2.04        0.82      1.37 o 
   3   7   3        8.02       11.79      4.15 o 
   4   7   3        8.80        3.10      1.24 o 
   5   7   3        4.50        1.91      0.79 o 
   6   7   3        1.67       -1.47      1.96 o 
  -4   8   3        3.00       -2.40      3.98 o 
  -3   8   3       11.87       14.92      3.38 o 
  -2   8   3        0.82        0.24      0.60 o 
  -1   8   3        0.27        3.30      1.74 o 
   0   8   3        3.54        6.22      3.70 o 
   1   8   3        1.07        1.55      2.30 o 
   2   8   3        3.06       -3.77      4.53 o 
   3   8   3        0.02       -3.13      3.71 o 
   4   8   3        3.43       -0.64      2.52 o 
   5   8   3        0.10       -1.36      2.45 o 
  -2   9   3        0.25       -2.04      3.78 o 
  -1   9   3        5.62        2.40      2.25 o 
   0   9   3       25.56       20.81      5.99 o 
   1   9   3       44.10       43.80      9.51 o 
   2   9   3       37.11       31.74      8.03 o 
   3   9   3        0.06       -0.79      3.00 o 
  -2  -8   4        0.18        5.65      4.06 o 
  -1  -8   4        6.31       14.76      6.18 o 
   0  -8   4       47.69       54.26     11.08 o 
   1  -8   4       23.48       29.33      7.73 o 
   2  -8   4        0.10        2.35      2.54 o 
   3  -8   4        0.97        0.33      1.68 o 
   4  -8   4        7.64        3.03      2.69 o 
  -4  -7   4       22.81       32.88      5.51 o 
  -3  -7   4        1.64        3.39      2.63 o 
  -2  -7   4        2.24        2.27      1.53 o 
  -1  -7   4        0.18        3.23      3.88 o 
   0  -7   4        3.05        3.96      1.39 o 
   1  -7   4        2.21        1.68      2.84 o 
   2  -7   4       16.93       17.31      3.55 o 
   3  -7   4       79.14       89.52      8.64 o 
   4  -7   4        0.71        0.67      1.16 o 
   5  -7   4        1.05        0.44      0.45 o 
  -5  -6   4       33.72       40.52      6.12 o 
  -4  -6   4        0.10        1.78      1.62 o 
  -3  -6   4       44.73       54.83      6.55 o 
  -2  -6   4        2.64        0.91      5.09 o 
  -1  -6   4        2.08        1.11      1.30 o 
   0  -6   4       47.85       50.80      4.36 o 
   1  -6   4        0.06        0.08      0.73 o 
   2  -6   4       68.55       69.06      5.00 o 
   3  -6   4       29.61       32.15      3.04 o 
   4  -6   4       32.77       36.82      3.63 o 
   5  -6   4        2.65        2.02      1.39 o 
   6  -6   4        5.81       10.07      2.95 o 
  -5  -5   4        0.93        0.16      1.17 o 
  -4  -5   4      162.68      162.52     11.38 o 
  -3  -5   4      868.28      866.69     18.51 o 
  -2  -5   4      296.23      296.90     13.47 o 
  -1  -5   4       49.34       53.60      4.56 o 
   0  -5   4       35.12       45.17      3.11 o 
   1  -5   4       26.74       28.29      3.10 o 
   2  -5   4       29.75       31.58      3.33 o 
   3  -5   4     1434.41     1459.49     18.34 o 
   4  -5   4      874.29      889.93     17.97 o 
   5  -5   4        3.76        3.43      1.08 o 
   6  -5   4        7.30        5.65      1.43 o 
   7  -5   4        5.51        4.88      2.32 o 
  -6  -4   4        0.83       -0.51      0.51 o 
  -5  -4   4        1.15        0.55      0.73 o 
  -4  -4   4       23.16       23.10      2.28 o 
  -3  -4   4        1.17        1.15      0.91 o 
  -2  -4   4      213.67      218.83      6.85 o 
  -1  -4   4        0.44        0.44      0.41 o 
   0  -4   4      115.89      116.53      4.10 o 
   1  -4   4       11.51       12.88      2.00 o 
   2  -4   4        0.08        0.27      0.40 o 
   3  -4   4       15.06       13.33      1.60 o 
   4  -4   4       22.19       22.15      2.36 o 
   5  -4   4       24.59       23.74      2.91 o 
   6  -4   4       88.78       91.84      6.79 o 
   7  -4   4       14.37       11.57      2.50 o 
  -6  -3   4       11.17        7.91      2.40 o 
  -5  -3   4       11.51       12.96      2.98 o 
  -4  -3   4        5.37        5.04      1.02 o 
  -3  -3   4      203.90      206.98      9.97 o 
  -2  -3   4        2.22        1.65      0.74 o 
  -1  -3   4       54.79       56.80      3.13 o 
   0  -3   4        2.37        4.60      0.69 o 
   1  -3   4       26.00       29.22      2.11 o 
   2  -3   4        0.77        0.83      0.66 o 
   3  -3   4        0.20        0.47      0.74 o 
   4  -3   4       32.12       38.02      2.93 o 
   5  -3   4        3.24        3.41      0.73 o 
   6  -3   4       70.65       52.42      4.99 o 
   7  -3   4       43.47       35.75      4.33 o 
   8  -3   4        0.01       -0.13      1.49 o 
  -7  -2   4        1.17        1.68      1.26 o 
  -6  -2   4       39.84       31.18      4.78 o 
  -5  -2   4       16.18       20.34      3.69 o 
  -4  -2   4        0.60       -0.22      1.13 o 
  -3  -2   4        2.43        2.40      0.37 o 
  -2  -2   4       53.16       52.97      3.33 o 
  -1  -2   4       76.63       73.44      3.62 o 
   0  -2   4       27.57       34.60      2.87 o 
   1  -2   4       12.64       13.46      1.48 o 
   2  -2   4      111.87       97.35      4.49 o 
   3  -2   4       23.09       24.69      2.02 o 
   4  -2   4        5.73        4.87      1.09 o 
   5  -2   4        8.79       11.27      1.55 o 
   6  -2   4      174.01      161.36      8.64 o 
   7  -2   4        3.41        2.87      1.09 o 
   8  -2   4        1.11        2.38      1.95 o 
  -7  -1   4        9.70        4.41      2.28 o 
  -6  -1   4      169.29      153.14     10.80 o 
  -5  -1   4      159.41      125.48      8.96 o 
  -4  -1   4        0.00        0.55      1.14 o 
  -3  -1   4        9.49        7.08      1.14 o 
  -2  -1   4       12.38       12.77      1.50 o 
  -1  -1   4      120.86      109.00      5.13 o 
   0  -1   4       55.92       73.02      4.49 o 
   1  -1   4     2273.89     2326.68     16.18 o 
   2  -1   4      131.89      134.24      5.16 o 
   3  -1   4      169.30      184.06      7.99 o 
   4  -1   4        1.53        2.26      0.95 o 
   5  -1   4        3.21        3.82      1.23 o 
   6  -1   4        0.06       -0.30      0.41 o 
   7  -1   4        2.93        2.36      0.91 o 
   8  -1   4        0.02        0.80      3.23 o 
  -7   0   4        3.42        4.52      2.08 o 
  -6   0   4       14.07       15.24      3.49 o 
  -5   0   4        0.03        0.83      0.97 o 
  -4   0   4       31.05       33.13      4.18 o 
  -3   0   4       56.47       57.64      3.26 o 
  -2   0   4       80.38       89.17      3.29 o 
  -1   0   4       17.47       20.21      1.59 o 
   0   0   4       91.30       92.31      6.27 o 
   1   0   4       11.29       15.71      1.89 o 
   2   0   4      150.45      176.87     16.07 o 
   3   0   4      208.85      233.45     14.24 o 
   4   0   4       78.60       76.41      8.68 o 
   5   0   4       69.64       69.65      9.49 o 
   6   0   4        0.57        0.58      0.06 o 
   7   0   4        5.71        8.84      3.54 o 
   8   0   4        8.85       14.48      5.27 o 
  -7   1   4        0.02       -0.49      1.17 o 
  -6   1   4       16.87       17.45      3.68 o 
  -5   1   4       56.00       55.99      6.11 o 
  -4   1   4       24.17       21.82      3.46 o 
  -3   1   4      106.16      116.89      6.18 o 
  -2   1   4        4.28        4.15      0.67 o 
  -1   1   4      329.98      316.69      5.78 o 
   0   1   4       85.57       89.84      3.51 o 
   1   1   4       61.82       73.37      4.90 o 
   2   1   4       52.63       43.05      6.21 o 
   3   1   4       14.73       10.89      3.08 o 
   4   1   4       24.74       32.95      5.71 o 
   5   1   4       31.32       35.09      6.63 o 
   6   1   4        2.32        2.81      1.03 o 
   7   1   4        4.17        2.79      1.55 o 
   8   1   4        4.13        2.84      2.22 o 
  -7   2   4        4.18        4.29      2.01 o 
  -6   2   4        6.49        6.79      2.19 o 
  -5   2   4       19.09       16.24      3.23 o 
  -4   2   4       21.21       20.89      3.49 o 
  -3   2   4        4.60        4.08      1.99 o 
  -2   2   4      850.56      847.55     11.64 o 
  -1   2   4       68.95       63.55      3.47 o 
   0   2   4      271.74      272.03      6.90 o 
   1   2   4        0.90        0.50      0.83 o 
   2   2   4       33.51       36.70      2.99 o 
   3   2   4       89.08       92.95      6.80 o 
   4   2   4       13.67       16.02      6.89 o 
   5   2   4       96.97       93.45      6.70 o 
   6   2   4      105.19       98.96      7.10 o 
   7   2   4       13.54       11.41      4.15 o 
   8   2   4        5.16        6.03      3.93 o 
  -7   3   4       36.89       40.98      6.58 o 
  -6   3   4       33.66       33.46      5.57 o 
  -5   3   4        3.44        1.79      0.97 o 
  -4   3   4        4.12        3.97      1.20 o 
  -3   3   4       32.82       34.63      2.71 o 
  -2   3   4       23.96       21.41      2.20 o 
  -1   3   4      744.46      664.99     16.82 o 
   0   3   4        0.05       -0.10      0.30 o 
   1   3   4      464.27      450.60     10.60 o 
   2   3   4       39.29       35.60      2.91 o 
   3   3   4      100.34       90.60      6.13 o 
   4   3   4        9.60       11.41      1.79 o 
   5   3   4       53.11       66.62      5.01 o 
   6   3   4       11.18       15.13      3.14 o 
   7   3   4       44.33       39.56      4.94 o 
   8   3   4        1.96        3.22      2.89 o 
  -6   4   4       35.43       34.34      5.72 o 
  -5   4   4      160.81      174.12      7.92 o 
  -4   4   4       13.78       15.39      2.29 o 
  -3   4   4        0.26       -0.16      1.05 o 
  -2   4   4        9.21        7.84      1.40 o 
  -1   4   4       15.34       12.70      2.28 o 
   0   4   4     1154.68     1117.13     16.68 o 
   1   4   4     3355.06     3269.97     31.95 o 
   2   4   4      299.45      282.09     15.47 o 
   3   4   4        5.04        4.22      1.05 o 
   4   4   4       12.11        9.81      1.45 o 
   5   4   4        2.92        1.80      0.89 o 
   6   4   4       16.13       19.40      2.84 o 
   7   4   4      295.40      309.09     14.98 o 
   8   4   4      118.17      122.58     15.83 o 
  -6   5   4        7.58       12.27      2.92 o 
  -5   5   4        4.95        4.16      1.26 o 
  -4   5   4        0.18        1.15      1.13 o 
  -3   5   4        2.58        1.36      1.60 o 
  -2   5   4       22.87       20.85      3.59 o 
  -1   5   4       33.44       37.39      2.57 o 
   0   5   4      207.52      216.06     12.72 o 
   1   5   4       13.34       12.33      1.64 o 
   2   5   4       36.89       38.01      3.01 o 
   3   5   4        5.08        4.35      2.15 o 
   4   5   4        0.33       -0.09      0.46 o 
   5   5   4        0.98        1.57      1.71 o 
   6   5   4        3.58        1.74      1.09 o 
   7   5   4        0.41       -1.59      1.59 o 
  -5   6   4        8.50       14.43      5.54 o 
  -4   6   4       69.74       80.19      5.99 o 
  -3   6   4       15.83       16.58      2.49 o 
  -2   6   4        4.77        2.49      0.66 o 
  -1   6   4        1.90        0.92      0.49 o 
   0   6   4       66.19       63.25      2.74 o 
   1   6   4       42.94       39.39      3.33 o 
   2   6   4        1.61        1.07      0.48 o 
   3   6   4       10.94       12.59      2.66 o 
   4   6   4        2.93        3.55      1.32 o 
   5   6   4        2.17        3.06      1.41 o 
   6   6   4        0.71        0.17      1.87 o 
  -4   7   4        4.75        0.96      1.23 o 
  -3   7   4        1.39        0.98      1.07 o 
  -2   7   4       36.67       40.20      5.44 o 
  -1   7   4        3.35        2.83      1.27 o 
   0   7   4        0.04       -0.79      1.00 o 
   1   7   4        1.24        3.23      2.39 o 
   2   7   4        4.71        4.05      1.41 o 
   3   7   4        5.43        5.98      1.80 o 
   4   7   4       78.47       84.33     12.53 o 
   5   7   4       17.09       13.00      4.23 o 
   6   7   4        1.62       -1.41      3.12 o 
  -3   8   4        0.00       -0.68      0.88 o 
  -2   8   4       63.67       72.59      7.58 o 
  -1   8   4       29.30       30.45      4.85 o 
   0   8   4        1.54        1.04      1.73 o 
   1   8   4        0.01        0.98      2.25 o 
   2   8   4        4.15        5.75      3.59 o 
   3   8   4        6.06        8.73      4.50 o 
   4   8   4        2.86       -3.48      4.54 o 
   5   8   4        6.59        2.14      1.39 o 
  -1   9   4        0.95        3.62      3.46 o 
   0   9   4        0.01        1.23      2.74 o 
   1   9   4        3.29        2.37      3.02 o 
   2   9   4        0.27       -2.41      3.05 o 
   3   9   4        0.54       -4.01      4.44 o 
  -1  -8   5       13.45       17.83      7.16 o 
   0  -8   5        0.93        5.99      3.95 o 
   1  -8   5        2.25        2.42      3.55 o 
   2  -8   5        5.93        4.51      2.62 o 
   3  -8   5       17.69       14.37      2.78 o 
  -3  -7   5        2.56        2.79      1.46 o 
  -2  -7   5        1.62        1.72      4.72 o 
  -1  -7   5       26.46       24.10      4.52 o 
   0  -7   5       91.74       89.52      8.99 o 
   1  -7   5      115.16      121.32     10.44 o 
   2  -7   5       46.90       45.86      6.38 o 
   3  -7   5        2.89        2.81      1.18 o 
   4  -7   5        2.59        0.82      0.81 o 
   5  -7   5        0.61       -0.23      0.58 o 
  -4  -6   5        1.05        2.24      1.58 o 
  -3  -6   5        7.04        4.80      1.06 o 
  -2  -6   5       17.66       16.44      5.02 o 
  -1  -6   5       33.11       31.52      3.88 o 
   0  -6   5        5.73       17.83      2.98 o 
   1  -6   5       72.75       69.34      5.49 o 
   2  -6   5       14.69       13.28      2.41 o 
   3  -6   5      116.60      111.87      6.41 o 
   4  -6   5        0.85        1.01      0.64 o 
   5  -6   5        1.11        0.11      0.73 o 
   6  -6   5        2.20        2.71      1.35 o 
  -5  -5   5        8.75       13.41      3.66 o 
  -4  -5   5        0.00       -0.34      1.21 o 
  -3  -5   5        6.85        7.29      2.08 o 
  -2  -5   5       26.64       29.50      3.75 o 
  -1  -5   5        1.48        1.01      0.85 o 
   0  -5   5       13.97       13.68      2.50 o 
   1  -5   5       16.42       21.72      2.95 o 
   2  -5   5       26.17       21.87      2.84 o 
   3  -5   5      413.69      427.30     11.54 o 
   4  -5   5       22.53       22.08      2.75 o 
   5  -5   5        0.11        0.12      0.26 o 
   6  -5   5        0.40        1.09      0.87 o 
   7  -5   5        1.74        0.56      1.23 o 
  -6  -4   5        4.73        5.93      3.57 o 
  -5  -4   5        0.17       -0.43      1.13 o 
  -4  -4   5       32.83       37.10      4.13 o 
  -3  -4   5        7.95        6.81      1.44 o 
  -2  -4   5       34.76       40.78      3.82 o 
  -1  -4   5       38.22       39.01      4.77 o 
   0  -4   5        2.77        3.69      0.90 o 
   1  -4   5       41.98       39.59      3.35 o 
   2  -4   5      171.94      155.40      5.94 o 
   3  -4   5        4.83        6.14      1.44 o 
   4  -4   5        6.47       10.64      2.15 o 
   5  -4   5       64.33       70.63      4.60 o 
   6  -4   5        6.96        7.99      2.19 o 
   7  -4   5        0.15        1.01      1.50 o 
  -6  -3   5        0.70        0.20      1.30 o 
  -5  -3   5        0.77       -0.17      0.58 o 
  -4  -3   5       33.23       28.69      4.38 o 
  -3  -3   5      330.04      339.22      9.38 o 
  -2  -3   5     1432.79     1312.26     17.35 o 
  -1  -3   5       17.70       17.09      3.03 o 
   0  -3   5      226.39      235.31     12.57 o 
   1  -3   5      182.99      178.83      7.08 o 
   2  -3   5       11.74       10.69      1.56 o 
   3  -3   5      113.87      108.40      5.77 o 
   4  -3   5      227.17      235.30      9.45 o 
   5  -3   5       25.64       25.44      3.26 o 
   6  -3   5       48.45       46.77      4.86 o 
   7  -3   5        0.23       -0.50      1.02 o 
   8  -3   5        0.49        0.73      0.94 o 
  -6  -2   5       54.62       54.49      7.13 o 
  -5  -2   5        3.15        2.04      1.04 o 
  -4  -2   5        1.25        0.89      0.72 o 
  -3  -2   5       42.19       38.34      3.27 o 
  -2  -2   5        9.15        8.38      1.07 o 
  -1  -2   5      237.63      241.78     10.56 o 
   0  -2   5      271.65      285.73     16.35 o 
   1  -2   5       15.45       16.53      1.49 o 
   2  -2   5      120.81      123.30      5.13 o 
   3  -2   5      104.03       99.88      7.51 o 
   4  -2   5        0.16        0.23      0.39 o 
   5  -2   5       23.77       29.20      2.95 o 
   6  -2   5       20.01       15.32      3.50 o 
   7  -2   5       36.97       33.60      4.32 o 
   8  -2   5       16.44       18.54      4.33 o 
  -6  -1   5       31.03       22.18      6.80 o 
  -5  -1   5        2.61        1.59      1.06 o 
  -4  -1   5        1.27        0.59      0.71 o 
  -3  -1   5        0.10        0.38      0.64 o 
  -2  -1   5       42.24       47.67      3.05 o 
  -1  -1   5       22.04       25.60      1.90 o 
   0  -1   5      636.47      644.74     16.49 o 
   1  -1   5     2333.43     2478.28     46.27 o 
   2  -1   5        2.90        1.33      0.94 o 
   3  -1   5       18.22       15.35      4.07 o 
   4  -1   5       93.79       91.52     10.50 o 
   5  -1   5        6.46        6.39      1.68 o 
   6  -1   5       30.50       32.74      8.23 o 
   7  -1   5      198.21      179.32      9.64 o 
   8  -1   5       11.76       11.67      3.60 o 
  -7   0   5        2.90        1.91      2.08 o 
  -6   0   5        2.98        1.09      0.94 o 
  -5   0   5        7.83        6.92      2.19 o 
  -4   0   5        0.01       -0.11      0.59 o 
  -3   0   5       53.93       52.46      3.37 o 
  -2   0   5       26.06       23.90      2.35 o 
  -1   0   5       24.48       19.98      1.88 o 
   0   0   5      901.41      860.69     37.09 o 
   1   0   5       52.37       47.68      2.70 o 
   2   0   5      227.42      235.90     14.34 o 
   3   0   5      243.93      262.73     16.32 o 
   4   0   5       40.76       35.02      6.43 o 
   5   0   5        1.26        0.34      0.65 o 
   6   0   5        0.01        0.38      0.57 o 
   7   0   5       35.31       35.29      8.33 o 
   8   0   5        8.39       13.12      3.93 o 
  -7   1   5        0.69        1.14      1.40 o 
  -6   1   5        0.94        0.39      0.76 o 
  -5   1   5        6.73        4.25      1.72 o 
  -4   1   5        9.69       12.35      2.29 o 
  -3   1   5        0.46        0.34      0.72 o 
  -2   1   5       24.60       27.57      2.70 o 
  -1   1   5        6.65        7.11      1.03 o 
   0   1   5      132.72      113.66      7.08 o 
   1   1   5      279.89      274.44     15.06 o 
   2   1   5       79.27       57.59      8.00 o 
   3   1   5      430.63      422.56     20.63 o 
   4   1   5       72.92       67.80      8.69 o 
   5   1   5        1.36        1.33      1.20 o 
   6   1   5        6.12        9.15      2.14 o 
   7   1   5        0.52        0.91      1.36 o 
   8   1   5        0.01       -0.38      1.94 o 
  -6   2   5        8.33        6.78      2.34 o 
  -5   2   5        2.22        1.59      1.20 o 
  -4   2   5       59.99       59.37      6.29 o 
  -3   2   5       59.96       69.02      3.91 o 
  -2   2   5      517.42      517.60     14.24 o 
  -1   2   5      217.40      213.64      8.36 o 
   0   2   5        0.15        0.20      1.43 o 
   1   2   5        0.24        2.44      1.37 o 
   2   2   5       15.10       16.43      4.59 o 
   3   2   5      133.58      148.11      8.72 o 
   4   2   5      563.90      600.33     25.67 o 
   5   2   5       84.80       77.12      9.47 o 
   6   2   5       15.18       14.77      2.82 o 
   7   2   5        1.64       -0.38      1.02 o 
   8   2   5        0.26        1.64      1.63 o 
  -6   3   5        1.70        0.92      0.93 o 
  -5   3   5        3.86        1.73      0.97 o 
  -4   3   5        4.55        8.89      3.29 o 
  -3   3   5       59.61       60.11      3.72 o 
  -2   3   5       55.45       58.32      3.79 o 
  -1   3   5       94.70      104.60      6.17 o 
   0   3   5        1.66        0.57      0.55 o 
   1   3   5       41.53       55.20      4.10 o 
   2   3   5       95.57       91.66      6.62 o 
   3   3   5       22.97       24.21      3.55 o 
   4   3   5        4.62        7.51      2.70 o 
   5   3   5      172.99      187.02     12.93 o 
   6   3   5        2.84        2.36      1.20 o 
   7   3   5       12.77       16.04      3.36 o 
   8   3   5        0.68        0.89      0.27 o 
  -6   4   5        3.15        3.57      1.63 o 
  -5   4   5        0.01        0.25      0.32 o 
  -4   4   5       17.36       23.00      3.15 o 
  -3   4   5        2.09        0.85      0.64 o 
  -2   4   5       15.64       18.50      2.10 o 
  -1   4   5       38.23       39.26      4.78 o 
   0   4   5       35.23       31.29      3.03 o 
   1   4   5        2.24        1.55      0.78 o 
   2   4   5        2.94        0.37      2.98 o 
   3   4   5        4.03        2.69      3.77 o 
   4   4   5        0.32       -0.71      0.71 o 
   5   4   5        0.01        0.06      0.83 o 
   6   4   5       96.24      100.70      6.46 o 
   7   4   5       76.02       90.86      8.20 o 
  -5   5   5       52.28       63.53      7.87 o 
  -4   5   5        4.52        5.40      1.16 o 
  -3   5   5        0.46       -0.91      1.50 o 
  -2   5   5        0.46        0.01      0.25 o 
  -1   5   5        4.89        8.27      2.18 o 
   0   5   5        0.80        0.64      1.57 o 
   1   5   5       49.52       47.14      3.45 o 
   2   5   5       47.37       46.95      4.08 o 
   3   5   5        4.76        3.45      1.00 o 
   4   5   5        8.17        4.65      2.36 o 
   5   5   5        8.25        6.35      2.46 o 
   6   5   5       16.62       20.63      3.12 o 
   7   5   5       18.92       20.24      4.68 o 
  -5   6   5      166.21      193.04     14.51 o 
  -4   6   5      169.42      190.43      8.99 o 
  -3   6   5        0.00       -2.75      2.81 o 
  -2   6   5        0.41       -0.08      0.95 o 
  -1   6   5        5.19        4.51      1.72 o 
   0   6   5        8.51        4.08      1.79 o 
   1   6   5      263.72      274.84      9.73 o 
   2   6   5      496.46      511.69     16.81 o 
   3   6   5        2.33        1.52      0.78 o 
   4   6   5        8.20       10.96      2.94 o 
   5   6   5        0.27        0.66      0.76 o 
   6   6   5        6.13        7.44      1.78 o 
  -4   7   5       37.29       39.10      6.32 o 
  -3   7   5        0.00       -0.23      0.65 o 
  -2   7   5        3.20        1.25      0.87 o 
  -1   7   5       11.09       16.13      3.53 o 
   0   7   5        0.14        0.69      1.00 o 
   1   7   5        6.15        7.56      2.43 o 
   2   7   5       13.52       18.07      3.13 o 
   3   7   5        4.83        5.88      1.96 o 
   4   7   5       19.19       22.42      4.16 o 
   5   7   5        0.60        3.15      2.90 o 
  -3   8   5        6.09        6.21      2.26 o 
  -2   8   5        5.19        6.79      2.53 o 
  -1   8   5        0.42       -0.23      1.10 o 
   0   8   5        1.17        1.38      1.50 o 
   1   8   5        0.00       -0.39      0.63 o 
   2   8   5        0.66       -0.34      1.47 o 
   3   8   5        0.22        1.71      2.19 o 
   4   8   5       28.34       41.89      9.46 o 
   0   9   5        3.03        2.64      2.65 o 
   1   9   5        0.18        2.20      2.04 o 
   2   9   5        1.61        3.72      3.10 o 
  -2  -7   6       12.29       12.90      3.30 o 
  -1  -7   6        1.21        1.17      2.17 o 
   0  -7   6        1.58        1.00      1.93 o 
   1  -7   6        8.53        6.23      2.46 o 
   2  -7   6        0.51        0.25      0.36 o 
   3  -7   6        2.20        0.78      1.17 o 
   4  -7   6        2.58        1.43      0.97 o 
  -3  -6   6       11.30       14.02      5.24 o 
  -2  -6   6        3.54        5.13      1.89 o 
  -1  -6   6        0.01       -0.04      0.55 o 
   0  -6   6       41.45       36.17      4.18 o 
   1  -6   6       48.73       44.15      4.68 o 
   2  -6   6        0.05        0.56      0.92 o 
   3  -6   6        8.10        6.09      2.11 o 
   4  -6   6        0.96        1.32      0.81 o 
   5  -6   6       32.44       38.17      4.93 o 
  -4  -5   6        1.23        1.69      1.34 o 
  -3  -5   6       26.32       24.19      4.19 o 
  -2  -5   6       36.81       44.84      4.78 o 
  -1  -5   6        3.31        3.45      1.26 o 
   0  -5   6        2.05        3.85      1.59 o 
   1  -5   6        0.63        0.44      0.91 o 
   2  -5   6        1.07        1.70      1.18 o 
   3  -5   6      345.13      356.32     10.89 o 
   4  -5   6        1.82        2.61      1.10 o 
   5  -5   6        0.20        0.66      0.66 o 
   6  -5   6        1.42        2.15      1.20 o 
  -5  -4   6       13.73       15.93      5.43 o 
  -4  -4   6       87.09       92.93     13.02 o 
  -3  -4   6      134.84      153.57     10.03 o 
  -2  -4   6       13.21       12.22      2.91 o 
  -1  -4   6       17.15       15.26      3.14 o 
   0  -4   6       39.54       44.74      5.29 o 
   1  -4   6        1.49        3.04      2.02 o 
   2  -4   6      154.83      149.32      6.65 o 
   3  -4   6        9.63        9.71      1.85 o 
   4  -4   6      110.71      106.06      6.67 o 
   5  -4   6       56.66       60.95      4.85 o 
   6  -4   6       14.24       14.73      2.95 o 
   7  -4   6        3.35        4.21      1.73 o 
  -5  -3   6        0.62        1.44      0.81 o 
  -4  -3   6       17.98       16.92      3.73 o 
  -3  -3   6      544.19      533.38     18.77 o 
  -2  -3   6      613.62      614.61     19.27 o 
  -1  -3   6       30.10       29.72      5.89 o 
   0  -3   6       18.17       16.18      4.23 o 
   1  -3   6        6.40        6.94      1.85 o 
   2  -3   6       95.96       90.53      4.72 o 
   3  -3   6      438.18      444.23     11.91 o 
   4  -3   6     2276.45     2273.64     40.88 o 
   5  -3   6       43.59       43.40      5.40 o 
   6  -3   6       13.53        8.14      2.96 o 
   7  -3   6        1.05        1.42      1.64 o 
  -6  -2   6        0.56        0.49      0.79 o 
  -5  -2   6        0.09        0.38      0.81 o 
  -4  -2   6       43.65       43.28      5.00 o 
  -3  -2   6       12.17       12.96      3.07 o 
  -2  -2   6       74.37       70.34      6.47 o 
  -1  -2   6      127.35      123.96      8.26 o 
   0  -2   6       93.64       85.81      5.73 o 
   1  -2   6       11.86       14.14      2.03 o 
   2  -2   6       23.89       15.51      2.30 o 
   3  -2   6      259.82      238.42     10.58 o 
   4  -2   6        9.68       10.63      2.53 o 
   5  -2   6       74.47       68.21      5.84 o 
   6  -2   6        4.62        5.58      2.33 o 
   7  -2   6        9.71       11.80      2.66 o 
   8  -2   6        9.10        9.71      3.05 o 
  -6  -1   6       13.49       10.57      3.31 o 
  -5  -1   6        0.09        0.52      1.32 o 
  -4  -1   6       31.86       26.04      3.79 o 
  -3  -1   6       46.34       50.71      3.28 o 
  -2  -1   6       45.10       39.43      3.07 o 
  -1  -1   6       19.42       14.55      2.72 o 
   0  -1   6       84.98       66.81      6.00 o 
   1  -1   6       49.48       60.47      4.86 o 
   2  -1   6       31.17       28.43      5.49 o 
   3  -1   6        6.04        5.11      2.33 o 
   4  -1   6       98.08      101.51     11.36 o 
   5  -1   6        0.44        7.82      9.41 o 
   6  -1   6        6.27        7.67      5.47 o 
   7  -1   6       30.67       31.91      5.70 o 
   8  -1   6        3.63        6.71      2.95 o 
  -6   0   6        2.82        0.47      1.99 o 
  -5   0   6       51.61       40.89      6.13 o 
  -4   0   6       31.84       31.48      3.30 o 
  -3   0   6       49.21       48.25      4.01 o 
  -2   0   6       10.07       13.51      2.82 o 
  -1   0   6        2.04        1.37      1.19 o 
   0   0   6        2.06        2.60      0.75 o 
   1   0   6      146.97      157.89     13.06 o 
   2   0   6        9.47        8.05      1.63 o 
   3   0   6       28.60       27.45      5.49 o 
   4   0   6       36.81       41.32      7.23 o 
   5   0   6        6.32        6.08      2.72 o 
   6   0   6       26.84       27.01      6.77 o 
   7   0   6       52.02       47.18      9.33 o 
   8   0   6        5.55       12.27      5.35 o 
  -6   1   6       25.22       18.22      4.25 o 
  -5   1   6      212.76      206.42     10.72 o 
  -4   1   6        1.90        2.35      1.07 o 
  -3   1   6        0.90        0.46      0.61 o 
  -2   1   6        9.25        9.53      1.72 o 
  -1   1   6       10.31       10.84      1.70 o 
   0   1   6       47.44       38.70      2.21 o 
   1   1   6      454.54      455.22     21.58 o 
   2   1   6      371.29      370.36     19.69 o 
   3   1   6       47.46       45.89      7.01 o 
   4   1   6      104.87      113.68     12.52 o 
   5   1   6       19.98       19.41      5.29 o 
   6   1   6       12.08       11.97      4.38 o 
   7   1   6        1.28        1.44      2.00 o 
   8   1   6        7.15        5.58      3.51 o 
  -6   2   6        2.22        1.10      0.63 o 
  -5   2   6        1.04        1.10      1.05 o 
  -4   2   6        0.87        1.15      0.83 o 
  -3   2   6       25.72       23.56      4.35 o 
  -2   2   6        0.36       -0.06      0.70 o 
  -1   2   6        8.78       10.16      1.92 o 
   0   2   6       89.56       92.18      6.03 o 
   1   2   6       59.36       62.87      4.84 o 
   2   2   6      144.33      151.62     12.52 o 
   3   2   6        0.48        0.13      0.62 o 
   4   2   6       38.76       47.39      8.18 o 
   5   2   6       16.25       18.80      5.32 o 
   6   2   6        1.37        1.54      1.31 o 
   7   2   6        0.20        0.14      1.10 o 
   8   2   6        0.03        0.68      1.76 o 
  -6   3   6        5.98        4.38      1.63 o 
  -5   3   6       17.57       15.53      2.95 o 
  -4   3   6       20.08       23.91      4.41 o 
  -3   3   6       20.47       25.39      2.83 o 
  -2   3   6        0.02       -0.13      0.66 o 
  -1   3   6        3.91        4.12      1.45 o 
   0   3   6        8.12        7.28      1.81 o 
   1   3   6        0.02        1.48      2.34 o 
   2   3   6        7.90        9.10      3.21 o 
   3   3   6       12.73       19.80      7.44 o 
   4   3   6       19.60       32.74     13.01 o 
   5   3   6        1.09        3.14      2.51 o 
   6   3   6        0.84        0.57      0.94 o 
   7   3   6        0.35        0.25      0.45 o 
   8   3   6        7.07        6.58      3.53 o 
  -5   4   6        1.30        0.45      0.67 o 
  -4   4   6        6.48        8.79      1.85 o 
  -3   4   6       14.00       16.70      2.11 o 
  -2   4   6       39.89       38.44      3.36 o 
  -1   4   6      115.47      115.79      7.00 o 
   0   4   6       21.45       23.80      2.85 o 
   1   4   6        9.16        7.30      1.75 o 
   2   4   6       10.07        7.57      1.58 o 
   3   4   6       25.74       29.66      4.28 o 
   4   4   6        0.09        0.50      2.36 o 
   5   4   6       36.72       41.57      4.34 o 
   6   4   6        0.09       -0.85      1.29 o 
   7   4   6       21.38       18.68      3.79 o 
  -5   5   6       19.97       22.73      3.70 o 
  -4   5   6        3.47        2.91      0.84 o 
  -3   5   6        2.69        2.23      0.68 o 
  -2   5   6        7.87        5.39      1.77 o 
  -1   5   6      149.12      154.14      8.29 o 
   0   5   6       55.85       55.37      4.81 o 
   1   5   6       76.23       76.63      5.55 o 
   2   5   6       46.44       44.95      5.35 o 
   3   5   6        0.00        0.31      1.28 o 
   4   5   6        1.58        0.56      0.75 o 
   5   5   6        0.09        0.24      2.10 o 
   6   5   6        9.90       12.86      2.66 o 
   7   5   6       17.46       24.13      4.66 o 
  -4   6   6       20.25       22.38      3.65 o 
  -3   6   6        2.98        1.16      0.87 o 
  -2   6   6        0.23        0.64      0.80 o 
  -1   6   6        3.44        4.06      2.38 o 
   0   6   6       99.22       96.14      7.66 o 
   1   6   6      350.32      359.11     16.00 o 
   2   6   6      280.25      280.31     17.36 o 
   3   6   6        2.47        1.50      0.75 o 
   4   6   6        0.11        0.52      1.10 o 
   5   6   6        0.10       -0.07      0.82 o 
   6   6   6        0.05        1.97      1.24 o 
  -3   7   6        0.42       -0.98      1.24 o 
  -2   7   6        0.11        0.23      1.87 o 
  -1   7   6        1.33       -0.91      1.26 o 
   0   7   6       42.10       44.80      6.01 o 
   1   7   6       18.74       26.96      4.67 o 
   2   7   6        2.86        2.56      1.48 o 
   3   7   6        0.00       -0.59      0.70 o 
   4   7   6        0.05       -0.69      0.69 o 
   5   7   6        1.11        3.19      1.75 o 
  -2   8   6        5.44        4.30      2.11 o 
  -1   8   6        0.29       -1.74      1.74 o 
   0   8   6        8.76        6.22      2.23 o 
   1   8   6       17.08       19.25      6.30 o 
   2   8   6        2.59        1.09      0.49 o 
   3   8   6       17.79       15.20      5.60 o 
   4   8   6        0.21        1.28      2.37 o 
  -1  -7   7        0.27        1.98      1.62 o 
   0  -7   7       20.85       21.17      4.73 o 
   1  -7   7        0.06        0.82      1.25 o 
   2  -7   7        0.77       -0.80      1.07 o 
   3  -7   7        0.04       -0.72      1.49 o 
  -2  -6   7        0.07        0.19      0.74 o 
  -1  -6   7       24.88       23.08      3.70 o 
   0  -6   7        3.52        3.12      1.28 o 
   1  -6   7       23.75       25.49      3.83 o 
   2  -6   7        6.45        5.00      4.98 o 
   3  -6   7       10.20       12.14      3.21 o 
   4  -6   7       15.52       19.38      3.34 o 
   5  -6   7        1.22        0.15      0.68 o 
  -3  -5   7        0.04        1.19      1.45 o 
  -2  -5   7        1.11        2.17      1.91 o 
  -1  -5   7       11.27       11.87      5.41 o 
   0  -5   7      102.60       93.97     11.57 o 
   1  -5   7      169.75      171.66     15.35 o 
   2  -5   7       13.79       11.93      2.44 o 
   3  -5   7       26.03       24.72      2.90 o 
   4  -5   7       33.16       42.06      4.03 o 
   5  -5   7       12.66       20.49      2.89 o 
   6  -5   7        2.43        1.67      1.10 o 
  -4  -4   7       17.46       21.60      6.51 o 
  -3  -4   7        1.02        0.54      1.36 o 
  -2  -4   7        2.51        2.06      1.74 o 
  -1  -4   7       58.11       56.09      9.02 o 
   0  -4   7       62.21       54.86      8.95 o 
   1  -4   7       21.59       11.63      2.06 o 
   2  -4   7      193.31      181.39      7.18 o 
   3  -4   7      106.01      110.71      6.39 o 
   4  -4   7        2.08        2.03      1.10 o 
   5  -4   7        0.11        1.30      1.14 o 
   6  -4   7        2.13        2.94      1.45 o 
  -5  -3   7        2.13        4.91      2.44 o 
  -4  -3   7        6.01        6.00      1.56 o 
  -3  -3   7       16.67       18.85      3.74 o 
  -2  -3   7        0.93        0.94      1.99 o 
  -1  -3   7       74.67       66.36      9.72 o 
   0  -3   7        5.55        6.66      3.24 o 
   1  -3   7       38.73       40.91      5.36 o 
   2  -3   7        0.08       -0.02      1.20 o 
   3  -3   7      159.79      163.88      9.22 o 
   4  -3   7       10.84        9.40      2.97 o 
   5  -3   7       17.89       16.29      3.27 o 
   6  -3   7        1.53        0.88      1.99 o 
   7  -3   7        0.33        1.46      2.33 o 
  -5  -2   7        4.82        5.32      2.44 o 
  -4  -2   7        2.48        5.48      2.01 o 
  -3  -2   7       82.54       82.04      8.01 o 
  -2  -2   7       92.55       83.74      7.70 o 
  -1  -2   7       52.55       50.97      5.89 o 
   0  -2   7        1.60        1.90      1.39 o 
   1  -2   7       65.64       59.94      3.11 o 
   2  -2   7       96.09       82.83      5.54 o 
   3  -2   7       14.82       13.71      2.63 o 
   4  -2   7       10.21       12.15      2.84 o 
   5  -2   7        1.16        0.78      1.70 o 
   6  -2   7       34.37       36.44      5.62 o 
   7  -2   7       10.31       11.53      3.47 o 
  -5  -1   7        3.24        3.16      1.51 o 
  -4  -1   7       23.96       26.49      4.04 o 
  -3  -1   7       82.35       82.36      8.24 o 
  -2  -1   7     1074.70      989.45     26.40 o 
  -1  -1   7      473.31      488.04     18.11 o 
   0  -1   7       87.73       97.23      7.82 o 
   1  -1   7        0.03        1.29      2.47 o 
   2  -1   7       72.95       75.15      9.80 o 
   3  -1   7        1.45        1.57      1.36 o 
   4  -1   7        4.07        5.21      3.08 o 
   5  -1   7      466.66      468.85     18.87 o 
   6  -1   7       49.05       59.72      6.01 o 
   7  -1   7        6.62        8.93      5.21 o 
   8  -1   7        0.77        2.74      4.17 o 
  -5   0   7        9.11        7.47      2.56 o 
  -4   0   7        0.63        0.15      0.50 o 
  -3   0   7       15.40       15.15      3.55 o 
  -2   0   7       22.00       22.59      3.89 o 
  -1   0   7      265.57      232.73     12.66 o 
   0   0   7        4.29        5.47      1.10 o 
   1   0   7      235.88      249.60     17.90 o 
   2   0   7       70.94       71.37      4.52 o 
   3   0   7      113.37      109.56      6.99 o 
   4   0   7       19.55       20.08      5.38 o 
   5   0   7       30.16       40.14      8.24 o 
   6   0   7        3.83        4.76      3.10 o 
   7   0   7       44.58       41.91      9.62 o 
   8   0   7        0.41        1.01      5.70 o 
  -5   1   7        7.27        6.34      2.43 o 
  -4   1   7        0.01       -0.77      1.00 o 
  -3   1   7       12.87       11.42      3.26 o 
  -2   1   7        5.52        8.73      1.85 o 
  -1   1   7        7.17        7.38      1.17 o 
   0   1   7      108.75      125.21      6.16 o 
   1   1   7      488.76      510.33     25.39 o 
   2   1   7      101.52       88.32     10.45 o 
   3   1   7        0.10       -0.12      1.48 o 
   4   1   7       29.53       29.02      6.47 o 
   5   1   7        6.30        6.79      3.32 o 
   6   1   7        5.28        4.23      2.78 o 
   7   1   7       66.89       80.27     12.88 o 
   8   1   7       41.61       45.83     10.49 o 
  -5   2   7        4.59        3.41      1.64 o 
  -4   2   7       17.92       17.65      3.46 o 
  -3   2   7        3.28        4.05      1.90 o 
  -2   2   7       32.09       33.84      5.03 o 
  -1   2   7       23.59       26.09      3.80 o 
   0   2   7       76.62       83.82      7.30 o 
   1   2   7      143.30      146.02      9.52 o 
   2   2   7       52.82       52.65      7.91 o 
   3   2   7       58.25       66.71      9.26 o 
   4   2   7        6.15        3.92      2.76 o 
   5   2   7       13.15       13.13      4.38 o 
   6   2   7        1.96        2.25      1.70 o 
   7   2   7        9.19       13.31      5.59 o 
   8   2   7        0.64        0.29      0.80 o 
  -5   3   7        0.23       -0.56      0.78 o 
  -4   3   7       15.47       14.48      3.15 o 
  -3   3   7       10.48       12.22      2.23 o 
  -2   3   7       19.20       22.31      2.94 o 
  -1   3   7        0.03       -0.29      1.12 o 
   0   3   7       22.01       21.54      4.31 o 
   1   3   7       55.39       59.47      5.24 o 
   2   3   7       23.65       29.01      7.73 o 
   3   3   7       27.89       26.85      8.18 o 
   4   3   7        7.16        8.22      3.11 o 
   5   3   7       51.13       54.16      9.63 o 
   6   3   7        1.39        3.63      2.56 o 
   7   3   7        3.61        2.17      1.25 o 
  -5   4   7        0.08       -0.79      1.11 o 
  -4   4   7        5.97        8.23      2.69 o 
  -3   4   7       17.52       21.25      2.56 o 
  -2   4   7       41.69       38.64      3.50 o 
  -1   4   7      128.38      140.52      8.25 o 
   0   4   7        3.03        3.65      1.54 o 
   1   4   7        7.98       11.68      2.55 o 
   2   4   7        2.24        4.76      2.32 o 
   3   4   7       66.02       78.50      7.49 o 
   4   4   7       50.22       54.75      6.40 o 
   5   4   7       96.06      111.54      9.64 o 
   6   4   7        0.64       -1.19      2.02 o 
   7   4   7        1.46       -0.06      1.09 o 
  -4   5   7        2.68        5.37      1.99 o 
  -3   5   7        1.63        2.77      0.89 o 
  -2   5   7        0.15       -0.05      0.74 o 
  -1   5   7       41.47       42.17      4.61 o 
   0   5   7        8.27        6.27      1.54 o 
   1   5   7        0.61       -0.38      0.38 o 
   2   5   7        9.39        5.43      2.10 o 
   3   5   7       17.14       14.95      3.19 o 
   4   5   7        5.80       10.12      4.15 o 
   5   5   7       38.24       47.86      5.22 o 
   6   5   7       19.48       29.19      4.29 o 
  -3   6   7        8.58        9.11      2.17 o 
  -2   6   7        0.80        0.04      1.01 o 
  -1   6   7        3.48        1.02      1.00 o 
   0   6   7        3.33        2.42      0.61 o 
   1   6   7        2.62        3.81      2.48 o 
   2   6   7        0.61       -0.92      1.45 o 
   3   6   7        0.08       -1.12      1.48 o 
   4   6   7        2.81        2.12      0.61 o 
   5   6   7        0.90        0.93      0.67 o 
   6   6   7       14.37       18.15      3.44 o 
  -2   7   7        0.37        0.88      4.01 o 
  -1   7   7        6.04        3.60      1.38 o 
   0   7   7        0.71        1.22      1.34 o 
   1   7   7        3.65        0.63      2.31 o 
   2   7   7       38.35       32.67      4.28 o 
   3   7   7        9.34        5.07      2.83 o 
   4   7   7        0.00       -0.96      0.96 o 
   5   7   7        0.30        0.16      0.98 o 
   0   8   7        1.50        3.55      2.17 o 
   1   8   7       24.25       20.08      4.53 o 
   2   8   7      139.07      124.89     12.00 o 
   3   8   7       60.26       55.33      9.61 o 
  -1  -6   8       21.04       31.99      5.33 o 
   0  -6   8        6.42        9.19      4.67 o 
   1  -6   8        0.01        3.14      3.71 o 
   2  -6   8        1.26        9.72      5.37 o 
   3  -6   8        0.01        3.54      3.53 o 
   4  -6   8       43.25       50.60     11.02 o 
  -2  -5   8        5.10        8.63      2.98 o 
  -1  -5   8        7.14        6.17      2.99 o 
   0  -5   8        4.58        2.94      2.17 o 
   1  -5   8        0.53        1.31      1.80 o 
   2  -5   8       22.43       20.75      5.81 o 
   3  -5   8        0.51        0.87      1.58 o 
   4  -5   8        1.61        5.33      2.77 o 
   5  -5   8        0.15        1.74      2.18 o 
  -3  -4   8        0.28       -0.30      1.02 o 
  -2  -4   8       66.46       81.71     12.14 o 
  -1  -4   8       10.21        7.64      3.62 o 
   0  -4   8       56.99       55.67      9.52 o 
   1  -4   8       18.76       17.52      5.29 o 
   2  -4   8        0.15        0.25      0.29 o 
   3  -4   8       25.22       30.61      7.18 o 
   4  -4   8        0.12        0.30      0.62 o 
   5  -4   8        6.40        6.60      2.25 o 
   6  -4   8       28.18       31.25      4.42 o 
  -4  -3   8       25.46       31.25      5.69 o 
  -3  -3   8       35.26       38.68      5.93 o 
  -2  -3   8        5.18        6.45      2.39 o 
  -1  -3   8        3.38        4.74      2.64 o 
   0  -3   8        0.11        1.25      0.86 o 
   1  -3   8        0.65        0.70      0.14 o 
   2  -3   8       16.55       14.58      4.38 o 
   3  -3   8      124.99      123.22      8.04 o 
   4  -3   8       97.56      105.25      8.35 o 
   5  -3   8       50.15       50.63      6.15 o 
   6  -3   8        8.53        8.39      2.41 o 
  -4  -2   8       86.80      101.98     10.19 o 
  -3  -2   8        0.33        0.17      1.22 o 
  -2  -2   8      136.93      141.53     10.64 o 
  -1  -2   8        8.98       11.98      3.16 o 
   0  -2   8        6.64        7.40      3.54 o 
   1  -2   8        0.00        2.05      2.20 o 
   2  -2   8       80.20       73.18      5.24 o 
   3  -2   8      228.31      222.79     10.86 o 
   4  -2   8      252.28      240.07     12.42 o 
   5  -2   8        0.43        1.83      1.36 o 
   6  -2   8        0.62        1.14      1.15 o 
   7  -2   8        7.89        6.89      2.66 o 
  -4  -1   8        8.31       10.18      3.41 o 
  -3  -1   8       63.90       57.38      7.03 o 
  -2  -1   8      426.89      405.42     18.27 o 
  -1  -1   8      110.04      113.22      9.32 o 
   0  -1   8        4.89        2.34      2.28 o 
   1  -1   8       13.12        9.17      1.51 o 
   2  -1   8        6.17        9.79      6.94 o 
   3  -1   8      164.83      164.70     15.72 o 
   4  -1   8     1030.23     1059.04     26.62 o 
   5  -1   8      377.83      385.83     17.36 o 
   6  -1   8        0.48        3.28      3.46 o 
   7  -1   8        0.76        2.08      2.72 o 
  -5   0   8        0.00        1.27      0.71 o 
  -4   0   8        7.81        9.78      2.54 o 
  -3   0   8       53.71       55.18      7.09 o 
  -2   0   8       43.42       45.15      6.03 o 
  -1   0   8        6.02        7.22      2.59 o 
   0   0   8       31.90       30.25      4.87 o 
   1   0   8        6.57        7.27      2.92 o 
   2   0   8        2.13        2.46      2.11 o 
   3   0   8       97.96       87.73     11.50 o 
   4   0   8       47.28       44.55      8.14 o 
   5   0   8       95.21       97.10     12.86 o 
   6   0   8        0.86        1.74      1.61 o 
   7   0   8        0.04       -1.25      1.76 o 
  -5   1   8        6.89        8.08      3.12 o 
  -4   1   8       23.65       22.47      4.00 o 
  -3   1   8       10.90        8.19      2.72 o 
  -2   1   8       27.34       27.86      4.60 o 
  -1   1   8       55.96       51.82      6.35 o 
   0   1   8        0.61        0.16      0.45 o 
   1   1   8       72.79       74.00     10.13 o 
   2   1   8        0.30       -0.57      1.58 o 
   3   1   8       19.75       20.10      5.54 o 
   4   1   8       11.59        8.47      3.74 o 
   5   1   8       17.07       10.96      4.38 o 
   6   1   8       39.68       46.08      9.45 o 
   7   1   8        0.17       -2.46      2.88 o 
  -4   2   8        4.72        3.55      1.55 o 
  -3   2   8        1.43        1.28      2.92 o 
  -2   2   8        0.74        1.84      1.56 o 
  -1   2   8       20.33       20.86      3.92 o 
   0   2   8       27.64       30.78      4.98 o 
   1   2   8       61.49       57.27      9.27 o 
   2   2   8       50.95       59.28      9.06 o 
   3   2   8       31.31       38.81      7.33 o 
   4   2   8       31.87       28.73      6.90 o 
   5   2   8        9.37       12.73      4.81 o 
   6   2   8        3.03        3.37      2.38 o 
   7   2   8       22.52       23.51      7.29 o 
  -4   3   8       41.86       48.46      5.94 o 
  -3   3   8        3.43        4.00      2.79 o 
  -2   3   8        0.59        1.00      1.41 o 
  -1   3   8       10.05        8.68      2.35 o 
   0   3   8        0.22        0.87      1.96 o 
   1   3   8       81.71       91.75      8.24 o 
   2   3   8      187.05      184.87     16.41 o 
   3   3   8        7.00        4.65      2.64 o 
   4   3   8        4.44        2.78      1.76 o 
   5   3   8        0.25        0.26      1.19 o 
   6   3   8        0.05        1.70      2.23 o 
   7   3   8        1.60        0.63      1.52 o 
  -4   4   8        0.20        0.86      1.23 o 
  -3   4   8        7.65        9.37      2.49 o 
  -2   4   8        1.33        2.39      3.03 o 
  -1   4   8        3.03        0.61      2.26 o 
   0   4   8        1.14        0.98      0.85 o 
   1   4   8        0.09        4.20      3.10 o 
   2   4   8        1.74        6.52      9.51 o 
   3   4   8        7.00       13.58      6.84 o 
   4   4   8        0.17        2.87     10.48 o 
   5   4   8       11.38       16.02      5.44 o 
   6   4   8        0.72        3.44      2.84 o 
  -3   5   8        1.48        1.65      1.03 o 
  -2   5   8        2.78        4.31      1.73 o 
  -1   5   8        2.92        4.24      2.22 o 
   0   5   8        2.17        2.66      1.33 o 
   1   5   8        0.01        1.52      2.99 o 
   2   5   8        0.31        0.53      2.09 o 
   3   5   8        0.61        1.24      1.59 o 
   4   5   8        1.83        3.85      2.93 o 
   5   5   8        4.78       12.83      7.92 o 
   6   5   8        1.80        0.35      2.26 o 
  -2   6   8        9.78       11.27      2.87 o 
  -1   6   8       26.59       22.03      3.61 o 
   0   6   8       16.71       16.62      3.30 o 
   1   6   8        2.50        4.46      1.72 o 
   2   6   8        0.09        0.41      0.69 o 
   3   6   8        8.76       11.43      3.29 o 
   4   6   8        1.47        2.63      1.90 o 
   5   6   8        7.38        8.62      2.63 o 
  -1   7   8        6.53        4.46      0.85 o 
   0   7   8       40.28       47.47      7.14 o 
   1   7   8        3.05        3.59      6.43 o 
   2   7   8       27.57       30.00      7.93 o 
   3   7   8        1.33        0.59      1.03 o 
   4   7   8        0.29       -0.68      1.34 o 
  -1  -5   9        0.02       -2.89      2.89 o 
   0  -5   9        5.91        6.04      3.70 o 
   1  -5   9        6.34        4.24      2.40 o 
   2  -5   9        1.20        2.71      2.52 o 
   3  -5   9        2.72        1.63      1.73 o 
   4  -5   9       20.14       19.09      6.02 o 
  -2  -4   9        5.40        3.98      3.03 o 
  -1  -4   9        0.64       -0.09      0.57 o 
   0  -4   9       23.47       24.39      6.81 o 
   1  -4   9       39.56       40.81      8.46 o 
   2  -4   9        0.30        0.04      0.98 o 
   3  -4   9        1.37       -0.72      1.98 o 
   4  -4   9       48.91       64.73     11.08 o 
   5  -4   9        5.13        9.23      4.39 o 
  -3  -3   9        2.61        4.41      2.32 o 
  -2  -3   9        0.15       -0.33      0.33 o 
  -1  -3   9       10.53       11.02      4.37 o 
   0  -3   9       23.13       18.48      5.59 o 
   1  -3   9      148.22      134.42     15.36 o 
   2  -3   9       47.03       46.45      9.19 o 
   3  -3   9        0.78        2.09      2.55 o 
   4  -3   9        0.12        0.47      2.06 o 
   5  -3   9        0.39        0.70      1.16 o 
   6  -3   9        0.48       -0.03      2.55 o 
  -3  -2   9        6.07        7.50      2.93 o 
  -2  -2   9        6.92        8.50      2.86 o 
  -1  -2   9        2.54        0.97      1.24 o 
   0  -2   9      157.20      150.20     16.52 o 
   1  -2   9       10.97        8.81      4.00 o 
   2  -2   9      101.66       95.27     12.89 o 
   3  -2   9        0.27       -1.00      2.05 o 
   4  -2   9       15.40       18.51      3.46 o 
   5  -2   9        1.19        1.90      1.25 o 
   6  -2   9        0.19        1.03      1.31 o 
  -4  -1   9        0.96        1.79      2.19 o 
  -3  -1   9        4.55        5.24      2.08 o 
  -2  -1   9       30.41       32.87      5.55 o 
  -1  -1   9       43.15       40.55      6.06 o 
   0  -1   9        4.18        8.40      3.93 o 
   1  -1   9        1.76        0.55      0.63 o 
   2  -1   9        1.39        0.42      1.66 o 
   3  -1   9       27.44       34.20      6.52 o 
   4  -1   9        2.45        8.18      3.34 o 
   5  -1   9        0.10        2.49      4.55 o 
   6  -1   9       11.91       13.80      3.80 o 
  -4   0   9        4.38        4.76      1.56 o 
  -3   0   9       40.45       41.87      6.32 o 
  -2   0   9       17.24       16.45      3.76 o 
  -1   0   9       67.34       72.43      8.10 o 
   0   0   9       33.17       34.27      5.50 o 
   1   0   9       38.79       34.02      7.63 o 
   2   0   9       30.01       30.02      7.39 o 
   3   0   9       19.24       16.35      5.54 o 
   4   0   9       16.14       20.35      6.26 o 
   5   0   9       44.05       48.79      9.87 o 
   6   0   9       14.41       15.31      5.76 o 
   7   0   9        0.09        0.44      2.34 o 
  -4   1   9        0.13        0.38      0.93 o 
  -3   1   9       46.43       41.45      6.34 o 
  -2   1   9      195.52      186.14     13.43 o 
  -1   1   9      629.94      628.37     24.11 o 
   0   1   9        6.87        6.87      2.34 o 
   1   1   9        4.94        4.11      1.97 o 
   2   1   9       12.44       10.41      4.15 o 
   3   1   9       16.92       16.79      5.50 o 
   4   1   9        4.09        3.29      2.68 o 
   5   1   9      226.26      237.56     21.41 o 
   6   1   9       36.06       40.21      9.04 o 
   7   1   9       19.84       22.46      7.47 o 
  -4   2   9        0.09        2.71      2.11 o 
  -3   2   9        3.37        4.39      1.91 o 
  -2   2   9       35.09       28.83      4.99 o 
  -1   2   9       75.22       87.18      8.83 o 
   0   2   9       40.20       42.79      6.31 o 
   1   2   9       11.08        9.28      3.24 o 
   2   2   9       13.39       13.37      4.52 o 
   3   2   9        9.48        8.68      3.83 o 
   4   2   9        0.13        1.65      2.14 o 
   5   2   9        2.73        2.91      2.92 o 
   6   2   9       34.03       41.91      9.27 o 
  -3   3   9        7.33        8.51      3.01 o 
  -2   3   9        6.28        2.51      2.53 o 
  -1   3   9        6.45        7.65      2.76 o 
   0   3   9       14.56       16.71      4.09 o 
   1   3   9       54.30       65.05     10.79 o 
   2   3   9       40.28       39.06      8.78 o 
   3   3   9        1.10        2.13      2.12 o 
   4   3   9        1.49        1.87      2.09 o 
   5   3   9        5.17        8.94      4.28 o 
   6   3   9        0.02       -0.34      1.16 o 
  -3   4   9        1.34        3.42      1.65 o 
  -2   4   9        1.76        0.06      2.93 o 
  -1   4   9        0.00       -0.98      1.23 o 
   0   4   9       37.77       48.08      6.57 o 
   1   4   9       15.02       21.23      4.70 o 
   2   4   9       43.77       55.32      9.73 o 
   3   4   9       16.73       21.77      6.14 o 
   4   4   9        0.00       -0.62      0.89 o 
   5   4   9       10.82       11.21      4.68 o 
   6   4   9        0.14       -0.58      1.20 o 
  -2   5   9        0.20       -0.07      1.13 o 
  -1   5   9        5.94        7.39      2.45 o 
   0   5   9        0.15        1.28      1.57 o 
   1   5   9       18.11       23.96      3.97 o 
   2   5   9        2.42        4.93      7.29 o 
   3   5   9        0.25        1.53      5.37 o 
   4   5   9        0.61        4.01      6.35 o 
   5   5   9        9.17        7.92      4.03 o 
  -1   6   9       30.26       32.03      4.62 o 
   0   6   9        3.79        5.71      2.05 o 
   1   6   9        0.57        2.55      1.45 o 
   2   6   9        0.00        2.77      3.47 o 
   3   6   9        4.85        8.39      2.91 o 
   4   6   9       13.11       19.02      5.41 o 
   0  -4  10       12.69       15.84      6.08 o 
   1  -4  10        8.64       10.90      4.97 o 
   2  -4  10        2.31        1.85      1.90 o 
   3  -4  10        2.89        4.70      3.40 o 
  -1  -3  10        8.89        9.58      4.63 o 
   0  -3  10        0.80        0.24      0.44 o 
   1  -3  10        1.25        1.46      1.62 o 
   2  -3  10        5.43        3.07      2.51 o 
   3  -3  10        0.44       -2.71      3.16 o 
   4  -3  10        2.77        2.76      2.76 o 
   5  -3  10        0.24        1.29      1.28 o 
  -2  -2  10       21.82       24.23      5.15 o 
  -1  -2  10        7.24       13.56      5.41 o 
   0  -2  10        1.90        1.16      1.58 o 
   1  -2  10       49.52       56.12     10.72 o 
   2  -2  10       19.82       21.34      6.29 o 
   3  -2  10       22.24       19.21      6.54 o 
   4  -2  10        5.03        6.72      4.00 o 
   5  -2  10        0.01        1.45      2.60 o 
  -2  -1  10       13.76       15.10      4.05 o 
  -1  -1  10       15.93       20.43      4.67 o 
   0  -1  10        2.21       -1.62      2.24 o 
   1  -1  10        0.18        2.65      2.79 o 
   2  -1  10       26.23       22.88      6.29 o 
   3  -1  10        7.30        8.18      4.10 o 
   4  -1  10       58.51       61.02     11.04 o 
   5  -1  10        0.18        1.07      2.99 o 
   6  -1  10        3.68        9.19      3.44 o 
  -3   0  10       27.67       26.07      5.68 o 
  -2   0  10       37.14       40.62      6.52 o 
  -1   0  10        6.32       11.27      3.62 o 
   0   0  10        0.65        0.49      1.09 o 
   1   0  10       10.84        9.66      4.35 o 
   2   0  10       33.49       34.71      8.07 o 
   3   0  10      146.20      153.47     17.34 o 
   4   0  10       15.43       12.65      5.00 o 
   5   0  10       73.05       78.35     13.01 o 
   6   0  10        0.19       -0.24      1.77 o 
  -3   1  10        8.67        4.87      1.85 o 
  -2   1  10       68.13       64.52      8.40 o 
  -1   1  10       86.19       84.36      9.47 o 
   0   1  10       25.71       26.42      5.20 o 
   1   1  10        0.86       -0.55      1.27 o 
   2   1  10        3.67        3.89      1.74 o 
   3   1  10       36.06       42.88      9.01 o 
   4   1  10      226.62      242.12     22.05 o 
   5   1  10      273.94      319.18     26.12 o 
   6   1  10       18.96       18.37      6.62 o 
  -2   2  10        0.61        1.29      1.51 o 
  -1   2  10        3.90        4.50      2.64 o 
   0   2  10        0.53       -0.05      1.68 o 
   1   2  10       11.16       10.10      4.43 o 
   2   2  10        9.54        7.19      3.33 o 
   3   2  10       38.86       44.38      9.50 o 
   4   2  10       38.48       44.16      9.46 o 
   5   2  10       15.72       18.53      6.45 o 
   6   2  10        4.74        3.59      2.53 o 
  -2   3  10        0.57        0.24      0.70 o 
  -1   3  10        6.69        5.74      2.33 o 
   0   3  10       54.02       65.19      8.06 o 
   1   3  10       16.23       16.06      5.39 o 
   2   3  10        4.74        5.82      3.41 o 
   3   3  10        5.74        6.73      3.99 o 
   4   3  10       15.13       16.49      5.77 o 
   5   3  10        3.26        3.77      3.33 o 
  -2   4  10        0.22        1.00      1.02 o 
  -1   4  10       14.33       13.73      3.93 o 
   0   4  10        4.57        6.55      2.69 o 
   1   4  10        1.41        1.97      1.54 o 
   2   4  10       33.07       32.73      8.05 o 
   3   4  10        2.08        2.45      2.21 o 
   4   4  10        2.47        2.68      2.38 o 
   5   4  10        0.02       -0.27      0.27 o 
  -1   5  10        0.03        0.85      0.68 o 
   0   5  10        0.11        0.75      2.53 o 
   1   5  10        5.71       10.48      8.32 o 
   2   5  10       41.10       44.79      9.35 o 
   3   5  10       21.77       20.79      6.62 o 
   4   5  10        1.35        0.36      0.65 o 
   0  -2  11        2.84        2.98      3.08 o 
   1  -2  11        8.42        8.43      4.65 o 
   2  -2  11        4.78        3.29      2.66 o 
   3  -2  11        6.93        5.81      3.63 o 
   4  -2  11       15.29       17.13      6.66 o 
  -1  -1  11        0.99        1.87      2.67 o 
   0  -1  11        7.63        5.10      2.71 o 
   1  -1  11       33.39       32.15      8.46 o 
   2  -1  11       43.27       49.67     10.64 o 
   3  -1  11       15.98       19.09      6.77 o 
   4  -1  11        0.81        1.46      2.31 o 
  -1   0  11        2.18        3.20      2.33 o 
   0   0  11       29.61       32.22      8.57 o 
   1   0  11        6.64        6.13      3.48 o 
   2   0  11       70.17       83.66     13.39 o 
   3   0  11        2.62        2.55      0.57 o 
   4   0  11        0.36        1.14      1.83 o 
   5   0  11        0.19        0.99      2.65 o 
  -1   1  11        1.23        4.33      2.78 o 
   0   1  11       23.66       26.76      7.87 o 
   1   1  11        0.87        0.66      1.34 o 
   2   1  11        0.41       -0.29      2.31 o 
   3   1  11        7.00        5.28      2.93 o 
   4   1  11        0.03       -0.21      1.34 o 
   5   1  11        0.66        1.35      2.19 o 
  -1   2  11       68.24       75.54      9.48 o 
   0   2  11        3.17       10.22      3.74 o 
   1   2  11        0.62        0.18      0.64 o 
   2   2  11        6.15        6.45      3.60 o 
   3   2  11        6.74        9.81      4.43 o 
   4   2  11        4.99        1.27      1.14 o 
   0   3  11       97.88      107.34     11.08 o 
   1   3  11        0.08       -2.44      2.44 o 
   2   3  11        1.29       -0.53      0.86 o 
   3   3  11        6.86        6.87      4.20 o 
   4   3  11        0.62        1.92      2.60 o 
   1   4  11        0.34       -1.19      1.29 o 
   2   4  11        3.08        1.70      2.11 o 
   3   4  11       11.59       10.44      4.80 o 
                                                 
